# Supplementary material for: Assessing the potential for assisted gene flow using past introduction of Norway spruce in southern Sweden: Local adaptation and genetic basis of quantitative traits in trees
Source: Evol Appl. 2019 Aug 22;12(10):1946–59. doi: 10.1111/eva.12855 (PMC6824079; doi:10.1111/eva.12855)
Supplement: Supplementary file 2 [file EVA-12-1946-s002.xlsx]

## Sheet: Info_trial
Material	Local Number	Name / Location	Date of establishement	Latitude	Longitude	Altitude	Series number	Number of families tested	Number of replications in each trial	Planting density (meters between rows and trees within rows)	Total number of trees per trial
G5omg1	S22F9620268	BRÄDBERGET, GRANGÄRDE	1996	60.28	15.07	285	S21F9621270 - 1271, S22F9620269 - 270	208	15	2.0 x 2.0	2839
G5omg1	S22F9620269	KATTBACKEN, KILAFORS	1996	61.15	16.63	150	S21F9621270-1271, S22F9620268 och 270.	214	15	2.0 x 2.0	2894
G5omg1	S22F9620270	ÖSTANÅ, ÅKERSBERGA	1996	59.58	18.6	20	S21F9621270 - 1271, S22F9620268 - 269		15	2.0 x 2.0
G56rest	S22F9820271	BRUNSBERG, Ängstorpet	1998	59.61	12.98	95	S22F9820272, 273, 274, 275, 276 och 277.	154	15	2.0 x 2.0	1643
G56rest	S22F9820272	STRIBERG	1998	59.54	14.94	175	S22F9820271, 273, 274, 275, 276 och 277.	150	15	2.0 x 2.0	1601
G56rest	S22F9820273	SÖDERFORS	1998	60.41	17.33	55	S22F9820271, 272, 274, 275, 276 och 277.	145	15	2.0 x 2.0	1564
G56rest	S22F9820274	SURAHAMMAR	1998	59.7	16.29	65	S22F9820271, 272, 273, 275.	131	15	2.0 x 2.0	1774
G56rest	S22F9820275	KATRINEHOLM	1998	58.96	16.22	50	S22F9820271, 272, 273, 274.	141	15	2.0 x 2.0	1892
G56rest	S22F9820276	MORA	1998	61.19	14.47	400	S22F9820271, 272, 273 och 277.	38	15	2.0 x 2.0	490
G56rest	S22F9820277	ANNEFORS	1998	61.21	16.12	270	S22F9820271, 272, 273 och 276.	38	15	2.0 x 2.0	473
Avv8	S22F862A2	Råda, Lidköping	1986	58.52	13.08	95	S22F862A1, S22F862A3, S22F862A4, S22F862A5		20	2.0 x 2.0	2520
Avv8	S22F862A5	Nässja plantskola	1987	60.28	16.78	55	S22F862A1, S22F862A2, S22F862A4, SSSF862A3	80	20	2.0 x 2.0	1600
Avv9	S22F842B4	Forsbol - Hallstavik	1986	60.03	18.28	15	S22F852A1, S22F852A2, S22F852A3	240	20?	1.7 x 1.7	4800
Avv9	S22F852A1	Söderbärke - Ringvägen	1985	60.08	15.5	145	S22F852A2, S22F852A3, S22F842B4	239	20	2.0 x 2.0	4800
Avv22	S22F812A1	Nianfors, Hogdal	1983	61.59	16.68	180	S22F812A1-A2, S23F832392-396	94	20	1.0 x 1.0	2100
Avv22	S22F812A2	Backsälen, Malung	1983	60.65	13.85	350	S22F812A1-A2, S23F832392-396	103	26	2.0 x 1.0	2912
Avv22	S23F8320392	Bjursjön	1983	64.33	20.35	240	S22F812A1-A2, S23F832392-396	97	30	2.2 x 1.7	2594
Avv22	S23F8320393	Myrträsk	1983	64.48	17.88	490	S22F812A1-A2, S23F832392-396	91	30	2.2 x 1.7	2756
Avv22	S23F8320394	Lövsjön	1983	63.1	16.97	240	S22F812A1-A2, S23F832392-396	95	30	2.2 x 1.7	2912
Avv22	S23F8320395	Lövhöjden	1983	63.25	15.73	415	S22F812A1-A2, S23F832392-396	105	30	2.5 x 1.7	3195
Avv79	S21F8721057	Verum, Hässleholm	1987	56.37	13.77	125	S21F8721061,-1065,-1069	76	24	1.4 x 1.4	1824
Avv79	S21F8721058	Verum, Hässleholm	1987	56.37	13.77	125	S21F8721062,-1066,-1070	76	24	1.4 x 1.4	1824
Avv79	S21F8721059	Verum, Hässleholm	1987	56.37	13.77	125	S21F8721063,-1067,-1071	77	24	1.4 x 1.4	1848
Avv79	S21F8721060	Verum, Hässleholm	1987	56.37	13.77	125	S21F8721064,-1068,-1072	77	24	1.4 x 1.4	1848
Avv79	S21F8721061	Ekebo, Svalöv	1987	55.95	13.11	80	S21F8721057,-1065,-1069	76	24	0.7 x 0.7	1824
Avv79	S21F8721062	Ekebo, Svalöv	1987	55.95	13.11	80	S21F8721058,-1066,-1070	76	24	0.7 x 0.7	1824
Avv79	S21F8721063	Ekebo, Svalöv	1987	55.95	13.11	80	S21F8721059,-1067,-1071	77	24	0.7 x 0.7	1848
Avv79	S21F8721064	Ekebo, Svalöv	1987	55.95	13.11	80	S21F8721060,-1068,-1072	77	24	0.7 x 0.7	1848
Avv79	S21F8721065	Torpa, Ydre	1987	57.97	15.14	175	S21F8721057,-1061,-1069	76	24	1.4 x 1.4	1824
Avv79	S21F8721066	Torpa, Ydre	1987	57.97	15.14	175	S21F8721058,-1062,-1070	76	24	1.4 x 1.4	1824
Avv79	S21F8721067	Torpa, Ydre	1987	57.97	15.14	175	S21F8721059,-1063,-1071	77	24	1.4 x 1.4	1848
Avv79	S21F8721068	Torpa, Ydre	1987	57.97	15.14	175	S21F8721060,-1064,-1072	77	24	1.4 x 1.4	1848
Avv79	S21F8721069	Alseda 10:1, Vetlanda	1987	57.4	15.25	160	S21F8721057,-1061,-1065	76	24	1.4 x 1.4	1824
Avv79	S21F8721070	Alseda 10:1, Vetlanda	1987	57.4	15.25	160	S21F8721058,-1062,-1066	76	24	1.4 x 1.4	1824
Avv79	S21F8721071	Alseda 10:1, Vetlanda	1987	57.4	15.25	160	S21F8721059,-1063,-1067	77	24	1.4 x 1.4	1848
Avv79	S21F8721072	Alseda 10:1, Vetlanda	1987	57.4	15.25	160	S21F8721060,-1064,-1068	77	24	1.4 x 1.4	1848
Avv83	S21F8621021	Nöbbele (Hassleslätt), Växjö	1986	56.72	15.09	155	S21F8621021 - 1024	81	24	1.4 x 1.4	1944
Avv83	S21F8621022	Hörby	1986	55.87	13.7	110	S21F8621021 - 1024	81	24	1.4 x 1.4	1944
Avv83	S21F8621023	Remningstorp, Kullsjö, Skara	1986	58.47	13.58	125	S21F8621021 - 1024	81	24	1.4 x 1.4	1944
Avv83	S21F8621024	Sund (Hjälmseryd), Ydre	1986	57.86	15.23	235	S21F8621021 - 1024	81	24	1.4 x 1.4	1944
Avv83	S21F8621025	Nöbbele (Hassleslätt), Växjö	1986	56.72	15.09	155	S21F8621025 - 1028	81	24	1.4 x 1.4	1944
Avv83	S21F8621026	Hörby	1986	55.87	13.7	110	S21F8621025 - 1028	81	24	1.4 x 1.4	1944
Avv83	S21F8621027	Remningstorp, Kullsjö, Skara	1986	58.47	13.58	125	S21F8621025 - 1028	81	24	1.4 x 1.4	1944
Avv83	S21F8621028	Sund (Hjälmseryd), Ydre	1986	57.86	15.23	235	S21F8621025 - 1028	81	24	1.4 x 1.4	1944
Avv83	S21F8621029	Nöbbele (Hassleslätt), Växjö	1986	56.72	15.09	155	S21F8621029 - 1032	81	24	1.4 x 1.4	1944
Avv83	S21F8621030	Hörby	1986	55.87	13.7	110	S21F8621029 - 1032	81	24	1.4 x 1.4	1944
Avv83	S21F8621031	Remningstorp, Kullsjö, Skara	1986	58.47	13.58	125	S21F8621029 - 1032	81	24	1.4 x 1.4	1944
Avv83	S21F8621032	Sund (Hjälmseryd), Ydre	1986	57.86	15.23	235	S21F8621029 - 1032	81	24	1.4 x 1.4	1944
Avv83	S21F8621033	Nöbbele (Hassleslätt), Växjö	1986	56.72	15.09	155	S21F8621033 - 1036	81	24	1.4 x 1.4	1944
Avv83	S21F8621034	Hörby	1986	55.87	13.7	110	S21F8621033 - 1036	81	24	1.4 x 1.4	1944
Avv83	S21F8621035	Remningstorp, Kullsjö, Skara	1986	58.47	13.58	125	S21F8621033 - 1036	81	24	1.4 x 1.4	1944
Avv83	S21F8621036	Sund (Hjälmseryd), Ydre	1986	57.86	15.23	235	S21F8621033 - 1036	81	24	1.4 x 1.4	1944
Avv95	S21F9321228	Linderöd, Kristianstad	1993	55.94	13.82	160	S21F9321228 - 1231	77	11	1.4 x 1.4	621
Avv95	S21F9321229	Härlöv, Alvesta	1993	56.96	14.67	165	S21F9321228 - 1231	77	11	1.4 x 1.4	605
Avv95	S21F9321230	Torpa, Ydre	1993	57.97	15.13	180	S21F9321228 - 1231	77	11	1.4 x 1.4	593
Avv95	S21F9321231	Unnaryd, Hylte	1993	56.96	13.57	170	S21F9321228 - 1231	77	11	1.4 x 1.4	573
Avv103	S21F782812	Vännebo, Svenljunga	1978	57.52	12.91	190	S21F782813, S21F792814–816	87	40	2.0 x 2.0	3800
Avv103	S21F782813	Råset, Äspinge, Hörby	1978	55.87	13.8	165	S21F782812, S21F792814-816	93	40	2.0 x 2.0	4040
Avv103	S21F792815	Ålshult, Tingsryd	1979	56.51	14.7	140	S21F782812 - 813, S21F792814 - 816	80	40	2.0 x 2.0	3600
Avv103	S21F792816	Tönnersjö, Halmstad	1979	56.67	13.06	55	S21F782812 - 813, S21F792814 - 816	85	40	2.0 x 2.0	3760
Avv104	S21F792D1	Mönsterås (Kronobäck)	1981	57.01	16.42	10	S21F792D2--D3--D4--D5	42	24	1.4 x 1.4	1104
Avv104	S21F792D4	Munkabol, Hylte	1981	56.87	13.09	175	S21F792D1--D2--D3,--D5.	34	24	1.4 x 1.4	912
Avv104	S21F792D5	Kosta (Sköna Lyckorna), Lessebo	1981	56.9	15.37	230	S21F792D1--D2--D3--D4	30	24	1.4 x 1.4	816
Avv110	S21F9021145	Virå Bruk (A), Vänjanhygget	1990	58.78	16.47	65	S21F9021146, S21F9021147	1372	12	1.0 x 2.0	16160
Avv110	S21F9021145	Virå Bruk (B), Skolhagen	1990	58.78	16.45	60
Avv110	S21F9021145	Virå Bruk (C) , Römossen	1990	58.79	16.44	65
Avv110	S21F9021146	Höreda, Eksjö	1990	57.61	15.04	225	S21F9021145 - 1147	1376	12	1.4 x 1.4	15237
Avv110	S21F9021147	Erikstorp, Tollarp, Kristianstad	1990	55.896	13.934	155	S21F9021145 - 1147	1376	12	1.4 x 1.4	15116
Avv110	S21F9021148	Hjuleberg (Hästhagen), Falkenberg	1990	56.95	12.72	50	S21F9021148 - 1150	1395	12	1.4 x 1.4	14544
Avv110	S21F9021148	Hjuleberg (Kvighagen), Falkenberg	1990	56.9578	12.7119	50	S21F9021148 - 1150	1395	12	1.4 x 1.4	14544
Avv110	S21F9021149	Sätra, Karlsborg	1990	58.7	14.33	145	S21F9021148 - 1150	1395	12	1.4 x 1.4	14118
Avv110	S21F9021150	Lindesberg (Spåruddsvägen), Örebro	1990	59.68	15.42	110	S21F9021148 - 1150	1395	12	2.0 x 1.5	15680
Avv110	S21F9121184	V. Ämtervik (Bergaskogen), Karlstad	1991	59.76	13.12	110	S21F9121215, S21F9121216	746	12	2.0 x 2.0	8580
Avv110	S21F9121215	Huseby (Bondetorp), Alvesta	1991	56.79	14.64	175	S21F9121184, S21F9121215 - 1216	746	12	1.4 x 1.4	8580
Avv110	S21F9121215	Huseby (Bondetorp), Alvesta	1991	56.7881	14.6366	175	S21F9121184, S21F9121215 - 1216	746	12	1.4 x 1.4	8580
Avv110	S21F9121216	Ingatorp, Eksjö	1991	57.63	15.42	190	S21F9121184, S21F9121215 - 1216	745	12	1.4 x 1.4	8580
Avv114	S21F8821084	Remningstorp, Skara	1988	58.47	13.6	125	S21F8821087,-1090,-1093	81	24	1.4 x 1.4	1944
Avv114	S21F8821085	Remningstorp, Skara	1988	58.47	13.6	125	S21F8821088,-1091,-1094	81	24	1.4 x 1.4	1944
Avv114	S21F8821086	Remningstorp, Skara	1988	58.47	13.6	125	S21F8821089,-1092,-1095	82	24	1.4 x 1.4	1968
Avv114	S21F8821087	Hult Södergård, Smål. Anneberg, Nässjö	1988	57.7	14.81	270	S21F8821084,-1090,-1093	81	24	1.4 x 1.4	1944
Avv114	S21F8821088	Hult Södergård, Smål. Anneberg, Nässjö	1988	57.7	14.81	270	S21F8821085-1091,-1094	81	24	1.4 x 1.4	1944
Avv114	S21F8821089	Hult Södergård, Smål. Anneberg, Nässjö	1988	57.7	14.81	270	S21F8821086,-1092,-1095	82	24	1.4 x 1.4	1968
Avv114	S21F8821090	Brönnestad, Hässleholm	1988	56.07	13.7	100	S21F8821084,-1087,-1093	81	24	1.4 x 1.4	1944
Avv114	S21F8821091	Brönnestad, Hässleholm	1988	56.07	13.7	100	S21F8821085,-1088,-1094	81	24	1.4 x 1.4	1944
Avv114	S21F8821092	Brönnestad, Hässleholm	1988	56.07	13.7	100	S21F8821086,-1089,-1095	82	24	1.4 x 1.4	1968
Avv114	S21F8821093	Hjuleberg, Falkenberg	1988	56.95	12.69	50	S21F8821084,-1087,-1090	81	24	1.4 x 1.4	1944
Avv114	S21F8821094	Hjuleberg, Falkenberg	1988	56.95	12.69	50	S21F8821085,-1088,-1091	81	24	1.4 x 1.4	1944
Avv114	S21F8821095	Hjuleberg, Falkenberg	1988	56.95	12.69	50	S21F8821086,-1089,-1092	82	24	1.4 x 1.4	1968
Avv116	S22F9020206	Grimsö	1990	59.7385	15.4931	120	S22F9020207, S22F9220215, 216 och 217	72	20	2.0 x 2.0	1600
Avv116	S22F9020207	Salungen	1990	59.8428	12.7324	230	S22F9020206, S22F9220215, 216 och 217	70	20	2.0 x 2.0	1540
Avv116	S22F9220215	Eriksfall, Torsby	1992	60.13	12.87	240	S22F9020206 och 207, S22F9220216 och 217	74	15	2.0 x 2.0	1110
Avv116	S22F9220216	Noppikoski, Skäftberget	1992	61.47	14.77	525	S22F9020206 och 207, S22F9220215 och 217	74	15	2.2 x 2.0	1110
Avv116	S22F9220217	Virå bruk	1992	58.78	16.43	65	S22F9020206 och 207, S22F9220215 och 216	74	15	2.0 x 2.0	1110
Avv134	S22F9320229	Östanå	1993	59.58	18.58	20	S22F9320230, 231, 232 och 233	220	15	2.0 x 2.0	3425
Avv134	S22F9320231	Mangskog	1993	59.82	12.87	315	S22F9320229, 230, 232 och 233	220	15	2.0 x 2.0	4320
Avv134	S22F9320233	Morskoga	1993	59.66	15.38	110	S22F9320229, 230, 231 och 232	220	15	2.0 x 2.0	3900
Avv135	S21F9621267	Björneke 3:1, Herråkra, Uppvidinge	1996	56.86	15.22	235	S21F9621267 - 1271	737	14	1.6 x 1.6	10026
Avv135	S21F9621268	Remningstorp 56-27, Skara	1996	58.48	13.62	115	S21F9621267 - 1271	737	14	1.6 x 1.6	10060
Avv135	S21F9621269	Vallerstad 1:1, Furingstad, Norrköping	1996	58.54	16.34	25	S21F9621267 - 1271	737	14	1.6 x 1.6	10454

## Sheet: Age at measurement
Site	Age at measurement Height	Age at measurement Diameter
Råda	8	NA
Råda	6	NA
Nässja	9	NA
Nässja	7	NA
Söderbärke	9	NA
Söderbärke	7	NA
Forsbol	9	NA
Nöbbele	12	12
Hörby	12	12
Remningstorp	12	12
Sund	12	12
Nöbbele	7	NA
Hörby	7	NA
Remningstorp	7	NA
Sund	7	NA
Linderöd	5	NA
Linderöd	9	9
Härlöv	5	NA
Härlöv	9	9
Torpa	5	NA
Torpa	9	9
Unnaryd	5	NA
Unnaryd	9	9
Vännebo	17	17
Råset	17	17
Ålshult	17	17
Tönnersjö	17	17
Mönsterås	15	NA
Munkabol	15	15
Kosta	15	15
Virå	8	NA
Virå	12	12
Höreda	7	12
Erikstorp	7	12
Hjuleberg	7	12
Sätra	7	12
Lindesberg	6	NA
Lindesberg	12	12
Ämtervik	7	13
Huseby	7	13
Ingatorp	7	13
Remningstorp	9	NA
Hult Södergård	8	NA
Brönnestad	8	NA
Hjuleberg	9	NA
Virå	12	NA
Virå	6	NA
Noppikoski	12	NA
Noppikoski	6	NA
Eriksfall	12	NA
Eriksfall	6	NA
Salungen	14	14
Salungen	6	NA
Grismö	14	14
Grismö	6	NA
Östanå	13	13
Mangskog	13	13
Morskoga	13	13
Björneke	11	NA
Remningstorp	NA	11
Vallerstad	NA	11
Brunsberg	NA	14
Striberg	NA	14
Södefors	7	14
Katrineholm	7	14
Mora	7	14
Annefors	NA	14
Brädberget	8	16
Kattbacken	8	16
Östnå	8	16
Verum	13	13
Torpa	13	13
Ekebo	NA	13
Alseda	NA	13
