# Supplementary material for: Assessing the potential for assisted gene flow using past introduction of Norway spruce in southern Sweden: Local adaptation and genetic basis of quantitative traits in trees
Source: Evol Appl. 2019 Aug 22;12(10):1946–59. doi: 10.1111/eva.12855 (PMC6824079; doi:10.1111/eva.12855)
Supplement: Supplementary file 3 [file EVA-12-1946-s003.xlsx]

## Sheet: Phenotypic Traits
List of candidate genes defined as controlling the different phenotypic traits								Lists of biological-process gene-ontology terms for candidate genes controlling phenotypic traits											Lists of biological-process gene-ontology terms significantly enriched in candidate genes controlling phenotypic traits
Transcript	Annot	Bud_Flush	Diameter	Height	Tot			Phenotypic trait	Position	Transcript	REF	ALT	TYPE	Com	GO term	Description			Phenotypic Trait		GO		p-value		Description
MA_77675g0010	No	X	X	X	3			Bud_burst	MA_10427752:2657	MA_10427752g0010	C	A,T	Intron	NA	GO:0006833	water transport			Bud_burst		GO:0006885		0.0037		regulation of pH
MA_12842g0020	No	X	-	-	1					MA_10427752g0010	C	A,T	Intron	NA	GO:0006972	hyperosmotic response					GO:0046686		0.0061		response to cadmium ion
MA_10117117g0010	No	X	-	X	2					MA_10427752g0010	C	A,T	Intron	NA	GO:0007030	Golgi organization					GO:0019761		0.0241		glucosinolate biosynthetic process
MA_63888g0010	No	X	-	-	1					MA_10427752g0010	C	A,T	Intron	NA	GO:0009266	response to temperature stimulus					GO:0042744		0.0249		hydrogen peroxide catabolic process
MA_876922g0010	No	X	-	-	1					MA_10427752g0010	C	A,T	Intron	NA	GO:0009651	response to salt stress					GO:0015995		0.0277		chlorophyll biosynthetic process
MA_106297g0010	Yes	X	-	-	1					MA_10427752g0010	C	A,T	Intron	NA	GO:0015995	chlorophyll biosynthetic process					GO:0019344		0.0353		cysteine biosynthetic process
MA_29357g0010	No	X	-	-	1					MA_10427752g0010	C	A,T	Intron	NA	GO:0019288	isopentenyl diphosphate biosynthetic process, methylerythritol 4-phosphate pathway					GO:0006833		0.0357		water transport
MA_671743g0010	No	X	-	-	1					MA_10427752g0010	C	A,T	Intron	NA	GO:0042742	defense response to bacterium					GO:0007030		0.0401		Golgi organization
MA_10432606g0010	Yes	X	-	-	1					MA_10427752g0010	C	A,T	Intron	NA	GO:0046686	response to cadmium ion					GO:0019288		0.0465		isopentenyl diphosphate biosynthetic process, methylerythritol 4-phosphate pathway
MA_10427752g0010	Yes	X	-	-	1					MA_10427752g0010	C	A,T	Intron	NA	GO:0050832	defense response to fungus			Diameter		GO:0051234		0.0028		establishment of localization
MA_488892g0010	No	X	-	-	1					MA_10427752g0010	C	A,T	Intron	NA	GO:0006096	glycolytic process					GO:0006817		0.0028		phosphate ion transport
MA_10429044g0020	Yes	X	-	-	1				MA_10429044:3362	MA_10429044g0020	T	C	Intron	NA	GO:0042744	hydrogen peroxide catabolic process					GO:0032025		0.0066		response to cobalt ion
MA_19551g0010	Yes	X	-	-	1					MA_10429044g0020	T	C	Intron	NA	GO:0046686	response to cadmium ion					GO:0006730		0.0083		one-carbon metabolic process
MA_494263g0010	No	X	-	-	1					MA_10429044g0020	T	C	Intron	NA	GO:0019344	cysteine biosynthetic process					GO:0090355		0.0099		positive regulation of auxin metabolic process
MA_179419g0010	No	X	-	-	1					MA_10429044g0020	T	C	Intron	NA	GO:0019761	glucosinolate biosynthetic process					GO:0090358		0.0099		positive regulation of tryptophan metabolic process
MA_10433534g0010	No	-	X	X	2				MA_10432606:29745	MA_10432606g0010	A	G,T	Intron	NA	GO:0006812	cation transport					GO:0006021		0.0099		inositol biosynthetic process
MA_10129719g0010	Yes	-	X	X	2					MA_10432606g0010	A	G,T	Intron	NA	GO:0006885	regulation of pH					GO:0015843		0.0099		methylammonium transport
MA_10253655g0010	No	-	X	X	2				MA_106297:6517	MA_106297g0010	G	A	NSyn	[D -> N];	GO:0016310	phosphorylation					GO:0010037		0.0131		response to carbon dioxide
MA_10434363g0010	Yes	-	X	-	1			Diameter	MA_10129719:3068	MA_10129719g0010	C	T	Intergenic	26	GO:0009826	unidimensional cell growth					GO:0006829		0.0164		zinc ion transport
MA_50762g0010	Yes	-	X	X	2					MA_10129719g0010	C	T	Intergenic	26	GO:0009834	secondary cell wall biogenesis					GO:0016048		0.0164		detection of temperature stimulus
MA_10437122g0020	No	-	X	-	1					MA_10129719g0010	C	T	Intergenic	26	GO:0009888	tissue development					GO:0072488		0.0196		ammonium transmembrane transport
MA_114716g0010	Yes	-	X	-	1					MA_10129719g0010	C	T	Intergenic	26	GO:0010015	root morphogenesis					GO:0042430		0.0246		indole-containing compound metabolic process
MA_10426008g0010	No	-	X	-	1					MA_10129719g0010	C	T	Intergenic	26	GO:0090355	positive regulation of auxin metabolic process					GO:0008654		0.028		phospholipid biosynthetic process
MA_89028g0010	No	-	X	-	1					MA_10129719g0010	C	T	Intergenic	26	GO:0090358	positive regulation of tryptophan metabolic process					GO:0017004		0.0293		cytochrome complex assembly
MA_9768039g0010	No	-	X	-	1					MA_10129719g0010	C	T	Intergenic	26	GO:0006810	transport					GO:0045492		0.0296		xylan biosynthetic process
MA_98707g0010	No	-	X	-	1					MA_10129719g0010	C	T	Intergenic	26	GO:0009628	response to abiotic stimulus					GO:0010413		0.0317		glucuronoxylan metabolic process
MA_366599g0010	Yes	-	X	X	2				MA_10427421:25017	MA_10427421g0010	A	G,T	NSyn	[K -> E]; [K -> *];	GO:0008152	metabolic process					GO:0016036		0.0324		cellular response to phosphate starvation
MA_10431546g0010	No	-	X	-	1				MA_10427889:11791	MA_10427889g0020	A	G,C	Syn	NA	GO:0019344	cysteine biosynthetic process					GO:0035335		0.0388		peptidyl-tyrosine dephosphorylation
MA_9113520g0010	No	-	X	-	1					MA_10427889g0020	A	G,C	Syn	NA	GO:0042744	hydrogen peroxide catabolic process					GO:0006563		0.042		L-serine metabolic process
MA_323706g0010	No	-	X	-	1					MA_10427889g0020	A	G,C	Syn	NA	GO:0009637	response to blue light					GO:0015691		0.0452		cadmium ion transport
MA_11336g0010	No	-	X	-	1					MA_10427889g0020	A	G,C	Syn	NA	GO:0043481	anthocyanin accumulation in tissues in response to UV light					GO:0046688		0.0483		response to copper ion
MA_76721g0010	No	-	X	-	1					MA_10427889g0020	A	G,C	Syn	NA	GO:0009644	response to high light intensity			Height		GO:0051234		0.003		establishment of localization
MA_445959g0010	Yes	-	X	-	1					MA_10427889g0020	A	G,C	Syn	NA	GO:0009657	plastid organization					GO:0006417		0.004		regulation of translation
MA_91518g0010	No	-	X	X	2					MA_10427889g0020	A	G,C	Syn	NA	GO:0009744	response to sucrose					GO:0032025		0.0074		response to cobalt ion
MA_10260113g0010	No	-	X	-	1					MA_10427889g0020	A	G,C	Syn	NA	GO:0009825	multidimensional cell growth					GO:0009657		0.0092		plastid organization
MA_18397g0010	Yes	-	X	X	2					MA_10427889g0020	A	G,C	Syn	NA	GO:0009932	cell tip growth					GO:0042793		0.0095		transcription from plastid promoter
MA_50527g0010	No	-	X	X	2					MA_10427889g0020	A	G,C	Syn	NA	GO:0045893	positive regulation of transcription, DNA-templated					GO:0010027		0.0104		thylakoid membrane organization
MA_10437052g0010	No	-	X	-	1					MA_10427889g0020	A	G,C	Syn	NA	GO:0009965	leaf morphogenesis					GO:0090355		0.0111		positive regulation of auxin metabolic process
MA_112896g0010	No	-	X	-	1					MA_10427889g0020	A	G,C	Syn	NA	GO:0046686	response to cadmium ion					GO:0090358		0.0111		positive regulation of tryptophan metabolic process
MA_718913g0010	No	-	X	-	1					MA_10427889g0020	A	G,C	Syn	NA	GO:0010114	response to red light					GO:0006021		0.0111		inositol biosynthetic process
MA_60096g0010	No	-	X	X	2					MA_10427889g0020	A	G,C	Syn	NA	GO:0046688	response to copper ion					GO:0000461		0.0111		endonucleolytic cleavage
MA_30462g0010	Yes	-	X	-	1					MA_10427889g0020	A	G,C	Syn	NA	GO:0010155	regulation of proton transport					GO:0000447		0.0111		endonucleolytic cleavage in ITS1
MA_10427308g0010	Yes	-	X	-	1					MA_10427889g0020	A	G,C	Syn	NA	GO:0048767	root hair elongation					GO:0048235		0.0111		pollen sperm cell differentiation
MA_517917g0010	No	-	X	-	1					MA_10427889g0020	A	G,C	Syn	NA	GO:0010218	response to far red light					GO:0016337		0.0147		cell-cell adhesion
MA_17317g0010	No	-	X	-	1					MA_10427889g0020	A	G,C	Syn	NA	GO:0000271	polysaccharide biosynthetic process					GO:0033587		0.0147		shikimate biosynthetic process
MA_10425804g0010	No	-	X	-	1					MA_10427889g0020	A	G,C	Syn	NA	GO:0010817	regulation of hormone levels					GO:0006829		0.0184		zinc ion transport
MA_90653g0010	No	-	X	X	2					MA_10427889g0020	A	G,C	Syn	NA	GO:0006098	pentose-phosphate shunt					GO:0034660		0.0185		ncRNA metabolic process
MA_394947g0010	Yes	-	X	-	1					MA_10427889g0020	A	G,C	Syn	NA	GO:0017148	negative regulation of translation					GO:0009423		0.022		chorismate biosynthetic process
MA_68643g0010	No	-	X	-	1				MA_10430775:23808	MA_10430775g0010	G	A	Intron	NA	GO:0055114	oxidation-reduction process					GO:0030244		0.0247		cellulose biosynthetic process
MA_103582g0010	No	-	X	-	1					MA_10430775g0010	G	A	Intron	NA	GO:0006979	response to oxidative stress					GO:0009637		0.0247		response to blue light
MA_10429679g0010	No	-	X	-	1				MA_10432549:23352	MA_10432549g0010	A	G	Intron	NA	GO:0006508	proteolysis					GO:0015780		0.0257		nucleotide-sugar transport
MA_16231g0010	Yes	-	X	-	1				MA_10435893:55178	MA_10435893g0010	T	C	Intron	NA	GO:0009793	embryo development ending in seed dormancy					GO:0006014		0.0257		D-ribose metabolic process
MA_10434002g0010	No	-	X	X	2				MA_10436220:19727	MA_10436220g0010	A	G	Intron	NA	GO:0008152	metabolic process					GO:0042430		0.0278		indole-containing compound metabolic process
MA_187512g0010	Yes	-	X	-	1				MA_114716:7071	MA_114716g0010	G	T	Intergenic	71	GO:0034976	response to endoplasmic reticulum stress					GO:0009902		0.0283		chloroplast relocation
MA_8219g0010	No	-	X	X	2					MA_114716g0010	G	T	Intergenic	71	GO:0006865	amino acid transport					GO:0008654		0.0317		phospholipid biosynthetic process
MA_10427474g0010	No	-	X	X	2					MA_114716g0010	G	T	Intergenic	71	GO:0009627	systemic acquired resistance					GO:0017004		0.0329		cytochrome complex assembly
MA_10427908g0010	No	-	X	X	2					MA_114716g0010	G	T	Intergenic	71	GO:0009863	salicylic acid mediated signaling pathway					GO:0045492		0.0368		xylan biosynthetic process
MA_52162g0010	No	-	X	-	1				MA_1461:28594	MA_1461g0010	G	C,A	Syn	NA	GO:0006829	zinc ion transport					GO:0010413		0.0393		glucuronoxylan metabolic process
MA_59773g0010	Yes	-	X	X	2					MA_1461g0010	G	C,A	Syn	NA	GO:0008152	metabolic process					GO:0016925		0.04		protein sumoylation
MA_5176g0010	Yes	-	X	X	2					MA_1461g0010	G	C,A	Syn	NA	GO:0009987	cellular process					GO:0080156		0.0436		mitochondrial mRNA modification
MA_55623g0020	No	-	X	X	2					MA_1461g0010	G	C,A	Syn	NA	GO:0010043	response to zinc ion
MA_31398g0010	No	-	X	-	1					MA_1461g0010	G	C,A	Syn	NA	GO:0015691	cadmium ion transport
MA_10427889g0020	Yes	-	X	X	2					MA_1461g0010	G	C,A	Syn	NA	GO:0032025	response to cobalt ion
MA_3280g0020	Yes	-	X	X	2					MA_1461g0010	G	C,A	Syn	NA	GO:0046686	response to cadmium ion
MA_10426728g0010	No	-	X	X	2					MA_1461g0010	G	C,A	Syn	NA	GO:0055069	zinc ion homeostasis
MA_81787g0010	No	-	X	X	2				MA_16231:8291	MA_16231g0010	T	C	NSyn	[S -> P];	GO:0035335	peptidyl-tyrosine dephosphorylation
MA_10064139g0010	No	-	X	X	2				MA_169071:3221	MA_169071g0010	C	G	Intron	NA	GO:0006544	glycine metabolic process
MA_103666g0010	No	-	X	X	2					MA_169071g0010	C	G	Intron	NA	GO:0006563	L-serine metabolic process
MA_1461g0010	Yes	-	X	X	2					MA_169071g0010	C	G	Intron	NA	GO:0006730	one-carbon metabolic process
MA_834796g0010	No	-	X	X	2					MA_169071g0010	C	G	Intron	NA	GO:0032259	methylation
MA_29708g0010	Yes	-	X	-	1					MA_169071g0010	C	G	Intron	NA	GO:0006164	purine nucleotide biosynthetic process
MA_10677g0020	No	-	X	-	1				MA_18397:19495	MA_18397g0010	G	C	Intron	NA	GO:0008283	cell proliferation
MA_99968g0010	No	-	X	X	2					MA_18397g0010	G	C	Intron	NA	GO:0016567	protein ubiquitination
MA_10429281g0010	Yes	-	X	-	1					MA_18397g0010	G	C	Intron	NA	GO:0016579	protein deubiquitination
MA_48670g0010	Yes	-	X	-	1					MA_18397g0010	G	C	Intron	NA	GO:0042023	DNA endoreduplication
MA_9563814g0010	No	-	X	-	1					MA_18397g0010	G	C	Intron	NA	GO:0043161	proteasome-mediated ubiquitin-dependent protein catabolic process
MA_71816g0010	Yes	-	X	-	1					MA_18397g0010	G	C	Intron	NA	GO:0043248	proteasome assembly
MA_90871g0010	No	-	X	-	1					MA_18397g0010	G	C	Intron	NA	GO:0051510	regulation of unidimensional cell growth
MA_101927g0010	No	-	X	X	2					MA_18397g0010	G	C	Intron	NA	GO:0051788	response to misfolded protein
MA_962270g0010	No	-	X	-	1				MA_187512:858	MA_187512g0010	A	C	Intergenic	51	GO:0016310	phosphorylation
MA_6031g0010	Yes	-	X	X	2				MA_19162:8257	MA_19162g0010	G	A	Intron	NA	GO:0006334	nucleosome assembly
MA_18220g0010	No	-	X	-	1					MA_19162g0010	G	A	Intron	NA	GO:0009909	regulation of flower development
MA_10436768g0010	No	-	X	-	1					MA_19162g0010	G	A	Intron	NA	GO:0016048	detection of temperature stimulus
MA_4686976g0010	No	-	X	-	1					MA_19162g0010	G	A	Intron	NA	GO:0042742	defense response to bacterium
MA_169071g0010	Yes	-	X	-	1				MA_26177:13890	MA_26177g0010	C	T	Syn	NA	GO:0019288	isopentenyl diphosphate biosynthetic process, methylerythritol 4-phosphate pathway
MA_80047g0010	No	-	X	-	1				MA_29708:23126	MA_29708g0010	G	A	Intergenic	-796	GO:0009987	cellular process
MA_10436220g0010	Yes	-	X	-	1				MA_30381:6958	MA_30381g0010	T	A	Intron	NA	GO:0055114	oxidation-reduction process
MA_23880g0010	No	-	X	-	1				MA_30462:20650	MA_30462g0010	T	C	Intron	NA	GO:0006655	phosphatidylglycerol biosynthetic process
MA_10433497g0010	No	-	X	-	1				MA_30549:701	MA_30549g0010	G	C	Intergenic	1335	GO:0006817	phosphate ion transport
MA_836478g0010	No	-	X	-	1					MA_30549g0010	G	C	Intergenic	1335	GO:0006826	iron ion transport
MA_80954g0020	No	-	X	-	1					MA_30549g0010	G	C	Intergenic	1335	GO:0009611	response to wounding
MA_24183g0010	No	-	X	-	1					MA_30549g0010	G	C	Intergenic	1335	GO:0009805	coumarin biosynthetic process
MA_10436130g0020	No	-	X	-	1					MA_30549g0010	G	C	Intergenic	1335	GO:0010106	cellular response to iron ion starvation
MA_10431721g0010	No	-	X	-	1					MA_30549g0010	G	C	Intergenic	1335	GO:0010167	response to nitrate
MA_93628g0010	No	-	X	-	1					MA_30549g0010	G	C	Intergenic	1335	GO:0015706	nitrate transport
MA_10435205g0010	No	-	X	-	1					MA_30549g0010	G	C	Intergenic	1335	GO:0016036	cellular response to phosphate starvation
MA_10431474g0010	No	-	X	-	1				MA_3280:43050	MA_3280g0020	G	A	Intron	NA	GO:0010182	sugar mediated signaling pathway
MA_59925g0010	Yes	-	X	-	1					MA_3280g0020	G	A	Intron	NA	GO:0000398	mRNA splicing, via spliceosome
MA_25863g0010	No	-	X	-	1				MA_33582:34701	MA_33582g0010	G	A	Syn	NA	GO:0019375	galactolipid biosynthetic process
MA_187512g0020	No	-	X	-	1					MA_33582g0010	G	A	Syn	NA	GO:0045892	negative regulation of transcription, DNA-templated
MA_29600g0010	No	-	X	-	1					MA_33582g0010	G	A	Syn	NA	GO:0006817	phosphate ion transport
MA_10435893g0010	Yes	-	X	-	1					MA_33582g0010	G	A	Syn	NA	GO:0016036	cellular response to phosphate starvation
MA_17269g0010	No	-	X	-	1				MA_366599:1111	MA_366599g0010	C	T	Intron	NA	GO:0005975	carbohydrate metabolic process
MA_10431066g0010	No	-	X	-	1				MA_394947:3469	MA_394947g0010	T	G	NSyn	[F -> C];	GO:0006810	transport
MA_19162g0010	Yes	-	X	-	1					MA_394947g0010	T	G	NSyn	[F -> C];	GO:0009736	cytokinin-activated signaling pathway
MA_18943g0030	No	-	X	-	1				MA_445959:452	MA_445959g0010	G	T	Intergenic	1654	GO:0009723	response to ethylene
MA_7562g0010	No	-	X	-	1					MA_445959g0010	G	T	Intergenic	1654	GO:0010037	response to carbon dioxide
MA_10431451g0010	No	-	X	-	1					MA_445959g0010	G	T	Intergenic	1654	GO:0010200	response to chitin
MA_653417g0010	No	-	X	-	1					MA_445959g0010	G	T	Intergenic	1654	GO:0006612	protein targeting to membrane
MA_10429544g0030	Yes	-	X	-	1					MA_445959g0010	G	T	Intergenic	1654	GO:0006730	one-carbon metabolic process
MA_10435334g0020	No	-	X	-	1					MA_445959g0010	G	T	Intergenic	1654	GO:0006754	ATP biosynthetic process
MA_310660g0010	No	-	X	X	2					MA_445959g0010	G	T	Intergenic	1654	GO:0006820	anion transport
MA_10426062g0010	No	-	X	-	1					MA_445959g0010	G	T	Intergenic	1654	GO:0010363	regulation of plant-type hypersensitive response
MA_10434418g0010	No	-	X	X	2					MA_445959g0010	G	T	Intergenic	1654	GO:0006862	nucleotide transport
MA_10430775g0010	Yes	-	X	-	1					MA_445959g0010	G	T	Intergenic	1654	GO:0015696	ammonium transport
MA_10432549g0010	Yes	-	X	-	1					MA_445959g0010	G	T	Intergenic	1654	GO:0006888	ER to Golgi vesicle-mediated transport
MA_462957g0010	No	-	X	-	1					MA_445959g0010	G	T	Intergenic	1654	GO:0015802	basic amino acid transport
MA_57841g0010	No	-	X	X	2					MA_445959g0010	G	T	Intergenic	1654	GO:0006944	membrane fusion
MA_30549g0010	Yes	-	X	-	1					MA_445959g0010	G	T	Intergenic	1654	GO:0009627	systemic acquired resistance
MA_37275g0010	No	-	X	-	1					MA_445959g0010	G	T	Intergenic	1654	GO:0009697	salicylic acid biosynthetic process
MA_26177g0010	Yes	-	X	-	1				MA_50762:14786	MA_50762g0010	G	A	Syn	NA	GO:0007030	Golgi organization
MA_33582g0010	Yes	-	X	-	1					MA_50762g0010	G	A	Syn	NA	GO:0009651	response to salt stress
MA_200421g0010	No	-	X	-	1					MA_50762g0010	G	A	Syn	NA	GO:0016558	protein import into peroxisome matrix
MA_10426424g0010	No	-	X	X	2					MA_50762g0010	G	A	Syn	NA	GO:0006635	fatty acid beta-oxidation
MA_10427421g0010	Yes	-	X	-	1					MA_50762g0010	G	A	Syn	NA	GO:0006816	calcium ion transport
MA_467102g0010	No	-	X	-	1				MA_5176:29092	MA_5176g0010	C	T	Syn	NA	GO:0006021	inositol biosynthetic process
MA_16536g0010	No	-	X	-	1					MA_5176g0010	C	T	Syn	NA	GO:0008654	phospholipid biosynthetic process
MA_56166g0010	Yes	-	X	-	1				MA_56166:5374	MA_56166g0010	A	T,G	Syn	NA	GO:0010413	glucuronoxylan metabolic process
MA_138132g0010	No	-	X	X	2					MA_56166g0010	A	T,G	Syn	NA	GO:0045492	xylan biosynthetic process
MA_10430115g0010	No	-	X	-	1				MA_59773:8731	MA_59773g0010	A	G	Intron	NA	GO:0017004	cytochrome complex assembly
MA_523338g0010	No	-	X	-	1					MA_59773g0010	A	G	Intron	NA	GO:0019243	methylglyoxal catabolic process to D-lactate
MA_215025g0010	No	-	X	-	1					MA_59773g0010	A	G	Intron	NA	GO:0009790	embryo development
MA_439260g0010	No	-	X	-	1				MA_59925:16061	MA_59925g0010	G	A	Intron	NA	GO:0009793	embryo development ending in seed dormancy
MA_104037g0010	No	-	X	-	1					MA_59925g0010	G	A	Intron	NA	GO:0016567	protein ubiquitination
MA_82595g0010	No	-	X	-	1					MA_59925g0010	G	A	Intron	NA	GO:0006412	translation
MA_10431280g0010	No	-	X	-	1				MA_6031:13252	MA_6031g0010	C	A	Intron	NA	GO:0009793	embryo development ending in seed dormancy
MA_95129g0010	No	-	X	-	1					MA_6031g0010	C	A	Intron	NA	GO:0010027	thylakoid membrane organization
MA_10432076g0010	No	-	X	-	1					MA_6031g0010	C	A	Intron	NA	GO:0016226	iron-sulfur cluster assembly
MA_3590g0010	Yes	-	X	-	1					MA_6031g0010	C	A	Intron	NA	GO:0019752	carboxylic acid metabolic process
MA_10428047g0010	No	-	X	X	2					MA_6031g0010	C	A	Intron	NA	GO:0031323	regulation of cellular metabolic process
MA_102308g0010	No	-	X	-	1					MA_6031g0010	C	A	Intron	NA	GO:0034660	ncRNA metabolic process
MA_91227g0010	No	-	X	-	1					MA_6031g0010	C	A	Intron	NA	GO:0042430	indole-containing compound metabolic process
MA_894529g0010	Yes	-	X	X	2					MA_6031g0010	C	A	Intron	NA	GO:0051234	establishment of localization
MA_1406g0010	No	-	X	-	1					MA_6031g0010	C	A	Intron	NA	GO:0060255	regulation of macromolecule metabolic process
MA_30381g0010	Yes	-	X	-	1					MA_6031g0010	C	A	Intron	NA	GO:0080090	regulation of primary metabolic process
MA_10427879g0010	No	-	-	X	1					MA_6031g0010	C	A	Intron	NA	GO:0006351	transcription, DNA-templated
MA_78924g0030	No	-	-	X	1				MA_71816:38079	MA_71816g0010	C	T	Intergenic	-38078	GO:0010264	myo-inositol hexakisphosphate biosynthetic process
MA_947g0010	No	-	-	X	1					MA_71816g0010	C	T	Intergenic	-38078	GO:0015843	methylammonium transport
MA_6089g0010	Yes	-	-	X	1					MA_71816g0010	C	T	Intergenic	-38078	GO:0072488	ammonium transmembrane transport
MA_384710g0010	No	-	-	X	1					MA_71816g0010	C	T	Intergenic	-38078	GO:0009624	response to nematode
MA_126229g0010	Yes	-	-	X	1				MA_894529:1061	MA_894529g0010	T	A	Intron	NA	GO:0006468	protein phosphorylation
MA_73968g0010	No	-	-	X	1					MA_894529g0010	T	A	Intron	NA	GO:0006569	tryptophan catabolic process
MA_27394g0010	Yes	-	-	X	1					MA_894529g0010	T	A	Intron	NA	GO:0007165	signal transduction
MA_786911g0010	No	-	-	X	1					MA_894529g0010	T	A	Intron	NA	GO:0009684	indoleacetic acid biosynthetic process
MA_8613098g0010	No	-	-	X	1					MA_894529g0010	T	A	Intron	NA	GO:0010413	glucuronoxylan metabolic process
MA_32182g0010	No	-	-	X	1					MA_894529g0010	T	A	Intron	NA	GO:0030003	cellular cation homeostasis
MA_10431339g0010	No	-	-	X	1					MA_894529g0010	T	A	Intron	NA	GO:0044242	cellular lipid catabolic process
MA_80611g0010	No	-	-	X	1					MA_894529g0010	T	A	Intron	NA	GO:0045492	xylan biosynthetic process
MA_18615g0020	Yes	-	-	X	1					MA_894529g0010	T	A	Intron	NA	GO:0070838	divalent metal ion transport
MA_128562g0010	No	-	-	X	1			Height	MA_10129719:3068	MA_10129719g0010	C	T	Intergenic	26	GO:0009826	unidimensional cell growth
MA_10435551g0010	No	-	-	X	1					MA_10129719g0010	C	T	Intergenic	26	GO:0009834	secondary cell wall biogenesis
MA_10430718g0010	No	-	-	X	1					MA_10129719g0010	C	T	Intergenic	26	GO:0009888	tissue development
MA_925858g0010	Yes	-	-	X	1					MA_10129719g0010	C	T	Intergenic	26	GO:0010015	root morphogenesis
MA_55623g0010	No	-	-	X	1					MA_10129719g0010	C	T	Intergenic	26	GO:0090355	positive regulation of auxin metabolic process
MA_10435571g0030	No	-	-	X	1					MA_10129719g0010	C	T	Intergenic	26	GO:0090358	positive regulation of tryptophan metabolic process
MA_159115g0010	Yes	-	-	X	1					MA_10129719g0010	C	T	Intergenic	26	GO:0006810	transport
MA_14611g0010	No	-	-	X	1					MA_10129719g0010	C	T	Intergenic	26	GO:0009628	response to abiotic stimulus
MA_329413g0010	No	-	-	X	1				MA_10426310:3119	MA_10426310g0010	C	T	Syn	NA	GO:0006508	proteolysis
MA_600569g0010	No	-	-	X	1				MA_10426353:4929	MA_10426353g0010	C	G,T	Syn	NA	GO:0034645	cellular macromolecule biosynthetic process
MA_105529g0010	No	-	-	X	1					MA_10426353g0010	C	G,T	Syn	NA	GO:0005975	carbohydrate metabolic process
MA_8401g0010	Yes	-	-	X	1				MA_10427889:11791	MA_10427889g0020	A	G,C	Syn	NA	GO:0019344	cysteine biosynthetic process
MA_886734g0010	No	-	-	X	1					MA_10427889g0020	A	G,C	Syn	NA	GO:0042744	hydrogen peroxide catabolic process
MA_22142g0010	Yes	-	-	X	1					MA_10427889g0020	A	G,C	Syn	NA	GO:0009637	response to blue light
MA_10160589g0010	No	-	-	X	1					MA_10427889g0020	A	G,C	Syn	NA	GO:0043481	anthocyanin accumulation in tissues in response to UV light
MA_10219080g0010	No	-	-	X	1					MA_10427889g0020	A	G,C	Syn	NA	GO:0009644	response to high light intensity
MA_10434164g0020	Yes	-	-	X	1					MA_10427889g0020	A	G,C	Syn	NA	GO:0009657	plastid organization
MA_471833g0010	No	-	-	X	1					MA_10427889g0020	A	G,C	Syn	NA	GO:0009744	response to sucrose
MA_95628g0010	No	-	-	X	1					MA_10427889g0020	A	G,C	Syn	NA	GO:0009825	multidimensional cell growth
MA_10436098g0030	No	-	-	X	1					MA_10427889g0020	A	G,C	Syn	NA	GO:0009932	cell tip growth
MA_118876g0010	No	-	-	X	1					MA_10427889g0020	A	G,C	Syn	NA	GO:0045893	positive regulation of transcription, DNA-templated
MA_54864g0010	Yes	-	-	X	1					MA_10427889g0020	A	G,C	Syn	NA	GO:0009965	leaf morphogenesis
MA_4188g0010	Yes	-	-	X	1					MA_10427889g0020	A	G,C	Syn	NA	GO:0046686	response to cadmium ion
MA_50439g0010	Yes	-	-	X	1					MA_10427889g0020	A	G,C	Syn	NA	GO:0010114	response to red light
MA_53545g0010	No	-	-	X	1					MA_10427889g0020	A	G,C	Syn	NA	GO:0046688	response to copper ion
MA_10427896g0020	No	-	-	X	1					MA_10427889g0020	A	G,C	Syn	NA	GO:0010155	regulation of proton transport
MA_10435060g0010	No	-	-	X	1					MA_10427889g0020	A	G,C	Syn	NA	GO:0048767	root hair elongation
MA_21647g0010	Yes	-	-	X	1					MA_10427889g0020	A	G,C	Syn	NA	GO:0010218	response to far red light
MA_10435316g0010	Yes	-	-	X	1					MA_10427889g0020	A	G,C	Syn	NA	GO:0000271	polysaccharide biosynthetic process
MA_10434275g0010	Yes	-	-	X	1					MA_10427889g0020	A	G,C	Syn	NA	GO:0010817	regulation of hormone levels
MA_578116g0010	No	-	-	X	1					MA_10427889g0020	A	G,C	Syn	NA	GO:0006098	pentose-phosphate shunt
MA_10435470g0010	No	-	-	X	1					MA_10427889g0020	A	G,C	Syn	NA	GO:0017148	negative regulation of translation
MA_130726g0010	No	-	-	X	1				MA_10428943:7617	MA_10428943g0010	T	C	Syn	NA	GO:0010584	pollen exine formation
MA_486161g0010	No	-	-	X	1					MA_10428943g0010	T	C	Syn	NA	GO:0015780	nucleotide-sugar transport
MA_129765g0010	No	-	-	X	1				MA_10429054:13028	MA_10429054g0030	A	G,T	NSyn	[T -> A]; [T -> S];	GO:0006888	ER to Golgi vesicle-mediated transport
MA_65460g0010	No	-	-	X	1					MA_10429054g0030	A	G,T	NSyn	[T -> A]; [T -> S];	GO:0009630	gravitropism
MA_16362g0010	No	-	-	X	1					MA_10429054g0030	A	G,T	NSyn	[T -> A]; [T -> S];	GO:0030244	cellulose biosynthetic process
MA_9232079g0010	No	-	-	X	1				MA_10433951:27394	MA_10433951g0030	C	T,A	Intron	NA	GO:0009628	response to abiotic stimulus
MA_10433951g0030	Yes	-	-	X	1				MA_10434275:12295	MA_10434275g0010	G	T	Intron	NA	GO:0010264	myo-inositol hexakisphosphate biosynthetic process
MA_10428814g0010	No	-	-	X	1				MA_10435316:8325	MA_10435316g0010	C	T	Intron	NA	GO:0008152	metabolic process
MA_9598967g0010	Yes	-	-	X	1				MA_10435407:3269	MA_10435407g0010	A	G	Intron	NA	GO:0006413	translational initiation
MA_488017g0010	No	-	-	X	1				MA_122962:10843	MA_122962g0010	T	G	Intergenic	-6474	GO:0048364	root development
MA_10436240g0010	No	-	-	X	1					MA_122962g0010	T	G	Intergenic	-6474	GO:0050896	response to stimulus
MA_10428943g0010	Yes	-	-	X	1					MA_122962g0010	T	G	Intergenic	-6474	GO:0009653	anatomical structure morphogenesis
MA_474261g0010	Yes	-	-	X	1				MA_140607:5897	MA_140607g0010	T	C	Intron	NA	GO:0016337	cell-cell adhesion
MA_3582g0010	No	-	-	X	1					MA_140607g0010	T	C	Intron	NA	GO:0045087	innate immune response
MA_71113g0010	No	-	-	X	1					MA_140607g0010	T	C	Intron	NA	GO:0009617	response to bacterium
MA_15462g0010	Yes	-	-	X	1					MA_140607g0010	T	C	Intron	NA	GO:0010087	phloem or xylem histogenesis
MA_10225049g0010	No	-	-	X	1				MA_1461:28594	MA_1461g0010	G	C,A	Syn	NA	GO:0006829	zinc ion transport
MA_10431245g0020	No	-	-	X	1					MA_1461g0010	G	C,A	Syn	NA	GO:0008152	metabolic process
MA_60163g0010	Yes	-	-	X	1					MA_1461g0010	G	C,A	Syn	NA	GO:0009987	cellular process
MA_10435407g0010	Yes	-	-	X	1					MA_1461g0010	G	C,A	Syn	NA	GO:0010043	response to zinc ion
MA_10428170g0010	No	-	-	X	1					MA_1461g0010	G	C,A	Syn	NA	GO:0015691	cadmium ion transport
MA_19879g0010	No	-	-	X	1					MA_1461g0010	G	C,A	Syn	NA	GO:0032025	response to cobalt ion
MA_69383g0010	No	-	-	X	1					MA_1461g0010	G	C,A	Syn	NA	GO:0046686	response to cadmium ion
MA_10152409g0010	No	-	-	X	1					MA_1461g0010	G	C,A	Syn	NA	GO:0055069	zinc ion homeostasis
MA_8845456g0010	Yes	-	-	X	1				MA_159115:12592	MA_159115g0010	G	A	Intron	NA	GO:0009902	chloroplast relocation
MA_90422g0020	No	-	-	X	1					MA_159115g0010	G	A	Intron	NA	GO:0010027	thylakoid membrane organization
MA_89548g0010	Yes	-	-	X	1					MA_159115g0010	G	A	Intron	NA	GO:0015979	photosynthesis
MA_10429054g0030	Yes	-	-	X	1					MA_159115g0010	G	A	Intron	NA	GO:0019288	isopentenyl diphosphate biosynthetic process, methylerythritol 4-phosphate pathway
MA_427792g0010	No	-	-	X	1					MA_159115g0010	G	A	Intron	NA	GO:0034660	ncRNA metabolic process
MA_10432932g0010	No	-	-	X	1					MA_159115g0010	G	A	Intron	NA	GO:0042793	transcription from plastid promoter
MA_10047456g0010	No	-	-	X	1					MA_159115g0010	G	A	Intron	NA	GO:0006014	D-ribose metabolic process
MA_88006g0010	Yes	-	-	X	1				MA_18397:19495	MA_18397g0010	G	C	Intron	NA	GO:0008283	cell proliferation
MA_10427607g0010	No	-	-	X	1					MA_18397g0010	G	C	Intron	NA	GO:0016567	protein ubiquitination
MA_298584g0010	No	-	-	X	1					MA_18397g0010	G	C	Intron	NA	GO:0016579	protein deubiquitination
MA_122962g0010	Yes	-	-	X	1					MA_18397g0010	G	C	Intron	NA	GO:0042023	DNA endoreduplication
MA_62671g0010	Yes	-	-	X	1					MA_18397g0010	G	C	Intron	NA	GO:0043161	proteasome-mediated ubiquitin-dependent protein catabolic process
MA_49980g0020	No	-	-	X	1					MA_18397g0010	G	C	Intron	NA	GO:0043248	proteasome assembly
MA_140351g0010	No	-	-	X	1					MA_18397g0010	G	C	Intron	NA	GO:0051510	regulation of unidimensional cell growth
MA_36407g0010	No	-	-	X	1					MA_18397g0010	G	C	Intron	NA	GO:0051788	response to misfolded protein
MA_10436973g0010	No	-	-	X	1				MA_18615:48891	MA_18615g0020	A	C	Syn	NA	GO:0048235	pollen sperm cell differentiation
MA_110033g0010	No	-	-	X	1				MA_21647:12815	MA_21647g0010	T	G	Intron	NA	GO:0006414	translational elongation
MA_10195631g0010	No	-	-	X	1					MA_21647g0010	T	G	Intron	NA	GO:0009664	plant-type cell wall organization
MA_9987602g0010	No	-	-	X	1					MA_21647g0010	T	G	Intron	NA	GO:0016925	protein sumoylation
MA_139378g0010	No	-	-	X	1					MA_21647g0010	T	G	Intron	NA	GO:0042545	cell wall modification
MA_141877g0010	No	-	-	X	1					MA_21647g0010	T	G	Intron	NA	GO:0000447	endonucleolytic cleavage in ITS1
MA_126451g0020	No	-	-	X	1					MA_21647g0010	T	G	Intron	NA	GO:0000461	endonucleolytic cleavage
MA_10426353g0010	Yes	-	-	X	1				MA_22142:12273	MA_22142g0010	T	G	Intron	NA	GO:0009555	pollen development
MA_10433001g0010	No	-	-	X	1					MA_22142g0010	T	G	Intron	NA	GO:0009987	cellular process
MA_3280g0010	No	-	-	X	1				MA_3280:43050	MA_3280g0020	G	A	Intron	NA	GO:0010182	sugar mediated signaling pathway
MA_77805g0010	No	-	-	X	1					MA_3280g0020	G	A	Intron	NA	GO:0000398	mRNA splicing, via spliceosome
MA_140607g0010	Yes	-	-	X	1				MA_366599:1111	MA_366599g0010	C	T	Intron	NA	GO:0005975	carbohydrate metabolic process
MA_9367g0010	No	-	-	X	1				MA_4188:50298	MA_4188g0010	T	G,C	Intron	NA	GO:0006891	intra-Golgi vesicle-mediated transport
MA_10436667g0010	No	-	-	X	1					MA_4188g0010	T	G,C	Intron	NA	GO:0030244	cellulose biosynthetic process
MA_10430452g0010	No	-	-	X	1				MA_474261:7659	MA_474261g0010	C	A,G	NSyn	[G -> R];	GO:0080156	mitochondrial mRNA modification
MA_10426310g0010	Yes	-	-	X	1				MA_50762:14786	MA_50762g0010	G	A	Syn	NA	GO:0007030	Golgi organization
										MA_50762g0010	G	A	Syn	NA	GO:0009651	response to salt stress
										MA_50762g0010	G	A	Syn	NA	GO:0016558	protein import into peroxisome matrix
										MA_50762g0010	G	A	Syn	NA	GO:0006635	fatty acid beta-oxidation
										MA_50762g0010	G	A	Syn	NA	GO:0006816	calcium ion transport
									MA_5176:29092	MA_5176g0010	C	T	Syn	NA	GO:0006021	inositol biosynthetic process
										MA_5176g0010	C	T	Syn	NA	GO:0008654	phospholipid biosynthetic process
									MA_54864:17313	MA_54864g0010	A	G	NSyn	[T -> A];	GO:0033587	shikimate biosynthetic process
										MA_54864g0010	A	G	NSyn	[T -> A];	GO:0009073	aromatic amino acid family biosynthetic process
										MA_54864g0010	A	G	NSyn	[T -> A];	GO:0009423	chorismate biosynthetic process
									MA_59773:8731	MA_59773g0010	A	G	Intron	NA	GO:0017004	cytochrome complex assembly
										MA_59773g0010	A	G	Intron	NA	GO:0019243	methylglyoxal catabolic process to D-lactate
										MA_59773g0010	A	G	Intron	NA	GO:0009790	embryo development
									MA_60163:18885	MA_60163g0010	G	A	Intergenic	-729	GO:0009560	embryo sac egg cell differentiation
									MA_6031:13252	MA_6031g0010	C	A	Intron	NA	GO:0009793	embryo development ending in seed dormancy
										MA_6031g0010	C	A	Intron	NA	GO:0010027	thylakoid membrane organization
										MA_6031g0010	C	A	Intron	NA	GO:0016226	iron-sulfur cluster assembly
										MA_6031g0010	C	A	Intron	NA	GO:0019752	carboxylic acid metabolic process
										MA_6031g0010	C	A	Intron	NA	GO:0031323	regulation of cellular metabolic process
										MA_6031g0010	C	A	Intron	NA	GO:0034660	ncRNA metabolic process
										MA_6031g0010	C	A	Intron	NA	GO:0042430	indole-containing compound metabolic process
										MA_6031g0010	C	A	Intron	NA	GO:0051234	establishment of localization
										MA_6031g0010	C	A	Intron	NA	GO:0060255	regulation of macromolecule metabolic process
										MA_6031g0010	C	A	Intron	NA	GO:0080090	regulation of primary metabolic process
										MA_6031g0010	C	A	Intron	NA	GO:0006351	transcription, DNA-templated
									MA_6089:7833	MA_6089g0010	G	A	Intron	NA	GO:0046482	para-aminobenzoic acid metabolic process
										MA_6089g0010	G	A	Intron	NA	GO:0006810	transport
									MA_8401:1819	MA_8401g0010	C	T	Intron	NA	GO:0051788	response to misfolded protein
										MA_8401g0010	C	T	Intron	NA	GO:0080129	proteasome core complex assembly
										MA_8401g0010	C	T	Intron	NA	GO:0006511	ubiquitin-dependent protein catabolic process
										MA_8401g0010	C	T	Intron	NA	GO:0009853	photorespiration
									MA_88006:19983	MA_88006g0010	G	T	Intron	NA	GO:0009595	detection of biotic stimulus
										MA_88006g0010	G	T	Intron	NA	GO:0006098	pentose-phosphate shunt
										MA_88006g0010	G	T	Intron	NA	GO:0009637	response to blue light
										MA_88006g0010	G	T	Intron	NA	GO:0006417	regulation of translation
										MA_88006g0010	G	T	Intron	NA	GO:0006546	glycine catabolic process
										MA_88006g0010	G	T	Intron	NA	GO:0006612	protein targeting to membrane
										MA_88006g0010	G	T	Intron	NA	GO:0006636	unsaturated fatty acid biosynthetic process
										MA_88006g0010	G	T	Intron	NA	GO:0006655	phosphatidylglycerol biosynthetic process
										MA_88006g0010	G	T	Intron	NA	GO:0009644	response to high light intensity
										MA_88006g0010	G	T	Intron	NA	GO:0006766	vitamin metabolic process
										MA_88006g0010	G	T	Intron	NA	GO:0009657	plastid organization
										MA_88006g0010	G	T	Intron	NA	GO:0008652	cellular amino acid biosynthetic process
										MA_88006g0010	G	T	Intron	NA	GO:0009695	jasmonic acid biosynthetic process
										MA_88006g0010	G	T	Intron	NA	GO:0009072	aromatic amino acid family metabolic process
										MA_88006g0010	G	T	Intron	NA	GO:0009697	salicylic acid biosynthetic process
										MA_88006g0010	G	T	Intron	NA	GO:0009106	lipoate metabolic process
										MA_88006g0010	G	T	Intron	NA	GO:0000096	sulfur amino acid metabolic process
										MA_88006g0010	G	T	Intron	NA	GO:0009108	coenzyme biosynthetic process
										MA_88006g0010	G	T	Intron	NA	GO:0000165	MAPK cascade
										MA_88006g0010	G	T	Intron	NA	GO:0009409	response to cold
										MA_88006g0010	G	T	Intron	NA	GO:0002831	regulation of response to biotic stimulus
									MA_8845456:2664	MA_8845456g0010	T	C	NSyn	[S -> P];	GO:0008356	asymmetric cell division
										MA_8845456g0010	T	C	NSyn	[S -> P];	GO:0009408	response to heat
										MA_8845456g0010	T	C	NSyn	[S -> P];	GO:0006355	regulation of transcription, DNA-templated
									MA_894529:1061	MA_894529g0010	T	A	Intron	NA	GO:0006468	protein phosphorylation
										MA_894529g0010	T	A	Intron	NA	GO:0006569	tryptophan catabolic process
										MA_894529g0010	T	A	Intron	NA	GO:0007165	signal transduction
										MA_894529g0010	T	A	Intron	NA	GO:0009684	indoleacetic acid biosynthetic process
										MA_894529g0010	T	A	Intron	NA	GO:0010413	glucuronoxylan metabolic process
										MA_894529g0010	T	A	Intron	NA	GO:0030003	cellular cation homeostasis
										MA_894529g0010	T	A	Intron	NA	GO:0044242	cellular lipid catabolic process
										MA_894529g0010	T	A	Intron	NA	GO:0045492	xylan biosynthetic process
										MA_894529g0010	T	A	Intron	NA	GO:0070838	divalent metal ion transport
									MA_89548:3349	MA_89548g0010	A	G	Intron	NA	GO:0009902	chloroplast relocation
										MA_89548g0010	A	G	Intron	NA	GO:0009965	leaf morphogenesis
										MA_89548g0010	A	G	Intron	NA	GO:0010027	thylakoid membrane organization
										MA_89548g0010	A	G	Intron	NA	GO:0010207	photosystem II assembly
										MA_89548g0010	A	G	Intron	NA	GO:0030154	cell differentiation
										MA_89548g0010	A	G	Intron	NA	GO:0035304	regulation of protein dephosphorylation
										MA_89548g0010	A	G	Intron	NA	GO:0042793	transcription from plastid promoter
										MA_89548g0010	A	G	Intron	NA	GO:0045893	positive regulation of transcription, DNA-templated
										MA_89548g0010	A	G	Intron	NA	GO:0006364	rRNA processing
										MA_89548g0010	A	G	Intron	NA	GO:0006417	regulation of translation
									MA_925858:2985	MA_925858g0010	G	T	Intron	NA	GO:0009888	tissue development
										MA_925858g0010	G	T	Intron	NA	GO:0010413	glucuronoxylan metabolic process
										MA_925858g0010	G	T	Intron	NA	GO:0010638	positive regulation of organelle organization
										MA_925858g0010	G	T	Intron	NA	GO:0033044	regulation of chromosome organization
										MA_925858g0010	G	T	Intron	NA	GO:0045492	xylan biosynthetic process
										MA_925858g0010	G	T	Intron	NA	GO:0009887	organ morphogenesis
									MA_9598967:1675	MA_9598967g0010	G	A,C	NSyn	[T -> K];	GO:0042761	very long-chain fatty acid biosynthetic process
										MA_9598967g0010	G	A,C	NSyn	[T -> K];	GO:0000041	transition metal ion transport
										MA_9598967g0010	G	A,C	NSyn	[T -> K];	GO:0010345	suberin biosynthetic process

## Sheet: Climatic variables
List of candidate genes defined as associated to the different climatic variables																										Lists of biological-process gene-ontology terms for candidate genes associated to climatic variables										Lists of biological-process gene-ontology terms significantly enriched in candidate genes associated to climatic variables
Transcript	Annot	Temp_1	Temp_2	Temp_3	Temp_4	Temp_5	Temp_6	Temp_7	Temp_8	Temp_9	Temp_10	Prec_1	Prec_2	Prec_3	Prec_4	Prec_5	Prec_6	Prec_7	Prec_8	Moist_1	Moist_2	Photo_1	Tot			Climatic variable	Position	Transcript	REF	ALT	TYPE	Com	GO term	Description		Climatic Variable		GO		p-value		Description
MA_11179g0010	Yes	-	-	-	-	-	-	-	-	-	X	-	X	X	X	X	X	X	X	X	X	-	10			Moist_1	MA_10119331:1396	MA_10119331g0010	C	A	Intron	NA	GO:0006417	regulation of translation		Photoperiode		GO:2000541		0.0035		positive regulation of protein geranylgeranylation
MA_11969g0010	Yes	-	-	-	-	-	-	-	-	-	-	-	-	X	-	X	-	-	-	X	X	-	4					MA_10119331g0010	C	A	Intron	NA	GO:0009846	pollen germination				GO:0006635		0.0053		fatty acid beta-oxidation
MA_12188g0010	Yes	-	-	-	-	-	-	-	-	-	-	-	X	-	X	-	X	X	X	X	-	-	6					MA_10119331g0010	C	A	Intron	NA	GO:0043484	regulation of RNA splicing				GO:0006094		0.0061		gluconeogenesis
MA_13801g0010	No	-	-	-	-	-	-	-	-	-	-	-	-	-	-	X	-	X	-	X	X	-	4				MA_10165689:679	MA_10165689g0010	C	T	NSyn	[M -> I];	GO:0006730	one-carbon metabolic process				GO:0006296		0.007		nucleotide-excision repair, DNA incision, 5'-to lesion
MA_1585g0020	No	-	-	-	-	-	-	-	-	-	-	-	-	-	-	-	-	-	-	X	-	-	1					MA_10165689g0010	C	T	NSyn	[M -> I];	GO:0006816	calcium ion transport				GO:0010493		0.007		Lewis a epitope biosynthetic process
MA_20298g0010	Yes	-	-	-	-	X	-	-	X	-	X	X	X	X	X	X	X	X	X	X	X	-	13					MA_10165689g0010	C	T	NSyn	[M -> I];	GO:0006882	cellular zinc ion homeostasis				GO:0009314		0.0102		response to radiation
MA_24218g0010	No	-	-	-	-	-	-	-	-	-	X	-	X	-	X	X	X	X	X	X	-	-	8					MA_10165689g0010	C	T	NSyn	[M -> I];	GO:0009555	pollen development				GO:0010587		0.0105		response to cyclopentenone
MA_25298g0010	No	-	-	-	-	-	-	-	-	-	-	-	-	-	-	-	-	-	-	X	-	-	1					MA_10165689g0010	C	T	NSyn	[M -> I];	GO:0009624	response to nematode				GO:0000710		0.0139		meiotic mismatch repair
MA_25569g0010	Yes	-	-	-	-	-	-	-	-	-	X	-	X	X	X	X	X	X	X	X	X	-	10				MA_10266950:2870	MA_10266950g0010	T	C	Intron	NA	GO:0046686	response to cadmium ion				GO:0000712		0.0139		resolution of meiotic recombination intermediates
MA_28431g0010	No	-	-	-	-	-	-	-	X	-	X	-	X	X	X	X	X	X	X	X	X	-	11					MA_10266950g0010	T	C	Intron	NA	GO:0010200	response to chitin				GO:0016558		0.0152		protein import into peroxisome matrix
MA_4719g0010	No	-	-	-	-	-	-	-	-	-	-	-	-	-	-	-	-	-	-	X	-	-	1					MA_10266950g0010	T	C	Intron	NA	GO:0016567	protein ubiquitination				GO:0016048		0.0174		detection of temperature stimulus
MA_31315g0010	Yes	-	-	-	-	-	-	-	-	-	X	-	X	X	X	X	X	X	X	X	X	-	10				MA_10429580:12651	MA_10429580g0010	T	G	Intron	NA	GO:0031669	cellular response to nutrient levels				GO:0010078		0.0174		maintenance of root meristem identity
MA_53037g0010	No	-	-	-	-	-	-	-	-	-	-	-	X	X	-	X	-	X	-	X	-	-	5					MA_10429580g0010	T	G	Intron	NA	GO:0048193	Golgi vesicle transport				GO:0009920		0.0208		cell plate formation involved in plant-type cell wall biogenesis
MA_55006g0010	Yes	-	-	-	-	-	-	-	-	-	-	-	X	-	X	-	X	-	-	X	-	-	4					MA_10429580g0010	T	G	Intron	NA	GO:0071472	cellular response to salt stress				GO:0006085		0.0208		acetyl-CoA biosynthetic process
MA_59576g0010	Yes	-	-	-	-	-	-	-	-	-	-	-	X	X	X	X	X	X	X	X	X	-	9					MA_10429580g0010	T	G	Intron	NA	GO:0006816	calcium ion transport				GO:0009909		0.0239		regulation of flower development
MA_66742g0010	No	-	-	-	-	-	-	-	-	-	-	-	-	-	-	-	-	-	-	X	X	-	2					MA_10429580g0010	T	G	Intron	NA	GO:0007030	Golgi organization				GO:0006955		0.0248		immune response
MA_80059g0010	No	-	-	-	X	-	-	X	-	-	X	-	X	-	X	-	X	-	X	X	-	-	8					MA_10429580g0010	T	G	Intron	NA	GO:0007033	vacuole organization				GO:0010206		0.0277		photosystem II repair
MA_82826g0010	No	X	-	-	-	-	-	-	X	-	-	-	-	-	-	-	-	-	-	X	X	-	4					MA_10429580g0010	T	G	Intron	NA	GO:0015986	ATP synthesis coupled proton transport				GO:0006334		0.031		nucleosome assembly
MA_84624g0010	No	-	-	-	-	-	-	-	-	-	-	-	-	X	-	X	-	X	-	X	X	-	5					MA_10429580g0010	T	G	Intron	NA	GO:0015991	ATP hydrolysis coupled proton transport				GO:0016485		0.0311		protein processing
MA_88060g0010	No	-	-	-	-	-	-	-	-	-	-	-	X	X	X	X	X	X	X	X	-	-	8					MA_10429580g0010	T	G	Intron	NA	GO:0016049	cell growth				GO:0080110		0.0311		sporopollenin biosynthetic process
MA_88060g0020	No	-	-	-	-	-	-	-	-	-	X	-	X	X	X	X	X	X	X	X	-	-	9					MA_10429580g0010	T	G	Intron	NA	GO:0000902	cell morphogenesis				GO:0006596		0.0345		polyamine biosynthetic process
MA_103506g0010	No	-	-	-	-	-	-	-	-	-	X	-	X	X	X	X	X	X	X	X	X	-	10				MA_10430271:7508	MA_10430271g0040	C	T	Intron	NA	GO:0006094	gluconeogenesis				GO:0001676		0.0345		long-chain fatty acid metabolic process
MA_103506g0020	No	-	-	-	-	-	-	-	X	-	X	-	X	X	X	X	X	X	X	X	X	-	11					MA_10430271g0040	C	T	Intron	NA	GO:0009817	defense response to fungus, incompatible interaction				GO:0007059		0.0361		chromosome segregation
MA_103730g0010	No	-	-	X	-	-	X	-	X	-	-	-	-	-	-	-	-	-	-	X	X	-	5					MA_10430271g0040	C	T	Intron	NA	GO:0009965	leaf morphogenesis				GO:0006338		0.0379		chromatin remodeling
MA_104007g0010	No	-	-	-	-	-	-	-	-	-	X	-	X	-	X	-	X	X	X	X	-	-	7					MA_10430271g0040	C	T	Intron	NA	GO:0016036	cellular response to phosphate starvation				GO:0048449		0.0393		floral organ formation
MA_105619g0010	No	-	-	-	-	-	-	-	-	-	-	-	-	-	-	-	-	-	-	X	-	-	1					MA_10430271g0040	C	T	Intron	NA	GO:0016310	phosphorylation				GO:0009585		0.0446		red, far-red light phototransduction
MA_108756g0010	Yes	-	-	-	-	-	-	-	-	-	-	-	X	X	X	X	X	X	X	X	X	-	9					MA_10430271g0040	C	T	Intron	NA	GO:0046686	response to cadmium ion				GO:0009407		0.045		toxin catabolic process
MA_118377g0010	Yes	-	-	-	-	-	-	-	-	-	X	-	X	-	X	-	X	-	X	X	-	-	6				MA_10433038:7928	MA_10433038g0020	C	T	NSyn	[V -> L];	GO:0009651	response to salt stress		Moisture		GO:0009835		0.00064		fruit ripening
MA_126045g0010	No	-	-	-	-	-	-	-	-	-	-	-	-	X	-	X	-	X	-	X	X	-	5				MA_10435703:10063	MA_10435703g0010	G	T	Intergenic	168	GO:0010218	response to far red light				GO:0015991		0.00088		ATP hydrolysis coupled proton transport
MA_127762g0010	No	-	-	-	-	-	-	-	-	-	X	-	X	-	X	-	X	X	X	X	-	-	7					MA_10435703g0010	G	T	Intergenic	168	GO:0010264	myo-inositol hexakisphosphate biosynthetic process				GO:0015986		0.00115		ATP synthesis coupled proton transport
MA_128872g0020	No	-	-	-	-	-	-	-	-	-	-	-	-	-	-	-	-	-	-	X	-	-	1					MA_10435703g0010	G	T	Intergenic	168	GO:0015996	chlorophyll catabolic process				GO:0006816		0.00252		calcium ion transport
MA_139242g0010	No	-	-	-	-	-	-	-	-	-	-	-	-	-	-	-	-	-	-	X	X	-	2					MA_10435703g0010	G	T	Intergenic	168	GO:0009637	response to blue light				GO:0010264		0.00305		myo-inositol hexakisphosphate biosynthetic process
MA_95456g0010	Yes	-	-	-	-	-	-	-	-	-	-	-	X	-	X	-	X	X	X	X	-	-	6					MA_10435703g0010	G	T	Intergenic	168	GO:0009765	photosynthesis, light harvesting				GO:0010438		0.00319		cellular response to sulfur starvation
MA_213558g0010	No	-	-	-	-	-	-	-	-	-	-	-	-	-	-	-	-	-	-	X	-	-	1				MA_108756:4274	MA_108756g0010	C	G	Intergenic	148	GO:0043090	amino acid import				GO:0009759		0.00319		indole glucosinolate biosynthetic process
MA_214267g0010	No	-	-	X	-	-	X	-	X	-	-	-	-	-	-	-	-	-	-	X	X	-	5					MA_108756g0010	C	G	Intergenic	148	GO:0006862	nucleotide transport				GO:0009737		0.004		response to abscisic acid
MA_218308g0010	Yes	-	-	-	-	-	-	-	-	-	-	-	X	X	X	-	X	X	X	X	X	-	8					MA_108756g0010	C	G	Intergenic	148	GO:0043269	regulation of ion transport				GO:0000902		0.00464		cell morphogenesis
MA_281725g0010	Yes	-	-	-	-	-	-	-	-	-	-	-	X	X	X	X	X	X	X	X	-	-	8					MA_108756g0010	C	G	Intergenic	148	GO:0006888	ER to Golgi vesicle-mediated transport				GO:0009698		0.0047		phenylpropanoid metabolic process
MA_353807g0010	No	-	-	X	X	-	X	X	X	X	X	-	-	-	-	-	-	-	-	X	X	-	9					MA_108756g0010	C	G	Intergenic	148	GO:0006944	membrane fusion				GO:0015996		0.00748		chlorophyll catabolic process
MA_392344g0010	Yes	-	-	-	-	-	-	-	-	-	-	-	X	-	X	-	X	-	X	X	-	-	5					MA_108756g0010	C	G	Intergenic	148	GO:0009611	response to wounding				GO:0007033		0.00784		vacuole organization
MA_471354g0010	No	-	-	-	-	-	-	-	-	-	-	-	-	-	-	-	-	-	-	X	-	-	1					MA_108756g0010	C	G	Intergenic	148	GO:0009627	systemic acquired resistance				GO:0051014		0.00954		defense response to fungus
MA_480564g0010	No	-	-	-	-	-	-	-	-	-	-	-	-	-	-	-	-	-	-	X	X	-	2					MA_108756g0010	C	G	Intergenic	148	GO:0010167	response to nitrate				GO:0051017		0.00954		defense response to fungus
MA_6246126g0010	No	-	-	-	-	-	-	-	-	-	X	-	X	X	X	X	X	X	X	X	X	-	10					MA_108756g0010	C	G	Intergenic	148	GO:0010363	regulation of plant-type hypersensitive response				GO:0016139		0.01271		glycoside catabolic process
MA_879613g0010	Yes	-	-	-	-	-	-	-	-	-	-	-	X	-	X	X	X	X	X	X	-	-	7					MA_108756g0010	C	G	Intergenic	148	GO:0015696	ammonium transport				GO:0043484		0.01271		regulation of RNA splicing
MA_882180g0010	No	-	-	-	-	-	-	-	-	-	-	-	X	-	X	-	X	-	X	X	-	-	5					MA_108756g0010	C	G	Intergenic	148	GO:0015706	nitrate transport				GO:0006487		0.01555		protein N-linked glycosylation
MA_885398g0010	No	-	-	-	-	-	-	-	-	-	X	-	X	X	X	X	X	X	X	X	X	-	10					MA_108756g0010	C	G	Intergenic	148	GO:0015802	basic amino acid transport				GO:0046477		0.01586		glycosylceramide catabolic process
MA_10119331g0010	Yes	-	-	-	-	-	-	-	-	-	-	-	-	-	-	-	-	-	-	X	-	-	1					MA_108756g0010	C	G	Intergenic	148	GO:0034976	response to endoplasmic reticulum stress				GO:0010048		0.01605		vernalization response
MA_10165689g0010	Yes	X	-	X	-	-	X	-	X	-	-	-	X	-	X	-	X	-	-	X	X	-	9					MA_108756g0010	C	G	Intergenic	148	GO:0043069	negative regulation of programmed cell death				GO:0048765		0.01742		root hair cell differentiation
MA_10197194g0010	Yes	-	-	-	-	-	-	-	-	-	-	-	-	X	-	X	-	X	-	X	-	-	4					MA_108756g0010	C	G	Intergenic	148	GO:0006612	protein targeting to membrane				GO:0000162		0.019		tryptophan biosynthetic process
MA_10266572g0010	No	X	-	-	-	-	-	-	-	-	-	-	-	-	-	-	-	-	-	X	-	-	2				MA_11179:26135	MA_11179g0010	C	T	Intron	NA	GO:0006200	ATP catabolic process				GO:0048283		0.02213		indeterminate inflorescence morphogenesis
MA_10266950g0010	Yes	-	-	-	-	-	-	-	-	-	-	-	X	X	X	X	X	X	X	X	X	-	9					MA_11179g0010	C	T	Intron	NA	GO:0006979	response to oxidative stress				GO:0009631		0.02526		cold acclimation
MA_10425904g0010	No	-	-	-	-	-	-	-	-	-	-	-	X	X	X	-	X	X	X	X	X	-	8					MA_11179g0010	C	T	Intron	NA	GO:0015986	ATP synthesis coupled proton transport				GO:0031669		0.02605		cellular response to nutrient levels
MA_10426703g0020	No	-	-	-	-	-	-	-	-	-	-	-	-	-	-	-	-	-	-	X	-	-	1					MA_11179g0010	C	T	Intron	NA	GO:0015991	ATP hydrolysis coupled proton transport				GO:0016036		0.02986		cellular response to phosphate starvation
MA_10427205g0010	Yes	-	-	-	-	-	-	-	-	-	-	-	X	-	X	-	-	-	-	X	-	-	3					MA_11179g0010	C	T	Intron	NA	GO:0046686	response to cadmium ion				GO:0009620		0.03214		response to fungus
MA_10429580g0010	Yes	-	-	-	-	-	-	-	-	-	-	-	-	-	-	-	-	-	-	X	-	-	1				MA_118377:16486	MA_118377g0010	A	G	Syn	NA	GO:0006413	translational initiation				GO:0007030		0.03522		Golgi organization
MA_10429955g0010	No	-	-	-	-	-	-	-	-	-	X	-	X	X	X	X	X	X	X	X	X	-	10				MA_11969:54190	MA_11969g0010	G	A	Intron	NA	GO:0045893	positive regulation of transcription, DNA-templated				GO:0006888		0.03522		ER to Golgi vesicle-mediated transport
MA_10430271g0040	Yes	-	-	-	-	-	-	-	-	-	-	-	-	-	-	-	-	-	-	X	-	-	1					MA_11969g0010	G	A	Intron	NA	GO:0002238	response to molecule of fungal origin				GO:0071472		0.03765		cellular response to salt stress
MA_9245925g0010	No	-	-	-	-	-	-	-	-	-	-	-	-	-	-	-	-	-	-	X	-	-	1					MA_11969g0010	G	A	Intron	NA	GO:0006888	ER to Golgi vesicle-mediated transport				GO:0009765		0.04685		photosynthesis, light harvesting
MA_9485762g0010	No	-	-	-	-	-	-	-	-	-	-	-	-	-	-	-	-	-	-	X	-	-	1					MA_11969g0010	G	A	Intron	NA	GO:0009698	phenylpropanoid metabolic process		Precipitation		GO:0016558		0.001		protein import into peroxisome matrix
MA_10430873g0010	No	X	-	-	-	-	-	-	X	-	-	-	-	X	-	X	-	X	-	X	X	-	7					MA_11969g0010	G	A	Intron	NA	GO:0009737	response to abscisic acid				GO:0006888		0.001		ER to Golgi vesicle-mediated transport
MA_10430958g0010	Yes	-	-	-	-	-	-	-	-	-	-	-	X	X	X	-	X	X	X	X	X	-	8					MA_11969g0010	G	A	Intron	NA	GO:0009753	response to jasmonic acid				GO:0015802		0.0021		basic amino acid transport
MA_10431941g0010	No	-	-	-	-	-	-	-	-	-	-	-	X	-	-	-	-	-	-	X	-	-	2					MA_11969g0010	G	A	Intron	NA	GO:0009759	indole glucosinolate biosynthetic process				GO:0000902		0.0024		cell morphogenesis
MA_10433038g0020	Yes	-	-	-	-	-	-	-	-	-	-	-	X	X	X	X	X	X	X	X	X	-	9					MA_11969g0010	G	A	Intron	NA	GO:0000162	tryptophan biosynthetic process				GO:0009969		0.0024		xyloglucan biosynthetic process
MA_10433309g0010	No	-	-	-	-	-	-	-	-	-	-	-	-	-	-	-	-	-	-	X	-	-	1					MA_11969g0010	G	A	Intron	NA	GO:0010438	cellular response to sulfur starvation				GO:0043090		0.0033		amino acid import
MA_10433371g0010	No	-	-	-	-	-	-	-	-	-	-	-	-	X	X	-	X	-	-	X	-	-	4					MA_11969g0010	G	A	Intron	NA	GO:0000302	response to reactive oxygen species				GO:0006457		0.0035		protein folding
MA_10434679g0010	No	-	-	-	-	-	-	-	-	-	-	-	-	-	-	-	-	-	-	X	-	-	1					MA_11969g0010	G	A	Intron	NA	GO:0002213	defense response to insect				GO:0015696		0.0035		ammonium transport
MA_10434978g0010	No	-	-	-	-	-	-	-	-	-	-	-	-	-	-	-	-	-	-	X	-	-	1				MA_12188:21848	MA_12188g0010	T	G	Intron	NA	GO:0009628	response to abiotic stimulus				GO:0009835		0.0043		fruit ripening
MA_10435092g0010	No	-	-	-	-	-	-	-	-	-	-	-	X	X	X	X	X	X	X	X	X	-	9					MA_12188g0010	T	G	Intron	NA	GO:0009737	response to abscisic acid				GO:0006862		0.0054		nucleotide transport
MA_10435151g0010	Yes	-	-	-	-	-	-	-	-	-	-	-	-	-	-	-	-	-	-	X	-	-	1					MA_12188g0010	T	G	Intron	NA	GO:0016558	protein import into peroxisome matrix				GO:0015991		0.0059		ATP hydrolysis coupled proton transport
MA_10435703g0010	Yes	-	-	-	-	-	-	-	X	-	X	-	X	X	X	X	X	X	X	X	X	-	11					MA_12188g0010	T	G	Intron	NA	GO:0044267	cellular protein metabolic process				GO:0009759		0.0083		indole glucosinolate biosynthetic process
MA_10436175g0020	No	-	-	-	-	-	-	-	-	-	-	-	X	-	-	-	-	-	-	X	-	-	2					MA_12188g0010	T	G	Intron	NA	GO:0051716	cellular response to stimulus				GO:0010438		0.0083		cellular response to sulfur starvation
MA_10436386g0020	No	-	-	-	-	-	-	-	-	-	-	-	-	X	-	-	-	-	-	X	-	-	2					MA_12188g0010	T	G	Intron	NA	GO:0006635	fatty acid beta-oxidation				GO:0006635		0.0103		fatty acid beta-oxidation
MA_10436462g0020	No	-	-	-	-	-	-	-	-	-	-	-	-	-	-	-	-	-	-	X	-	-	1					MA_12188g0010	T	G	Intron	NA	GO:0006950	response to stress				GO:0006487		0.0136		protein N-linked glycosylation
MA_53545g0010	No	-	X	-	-	-	-	-	-	-	-	X	-	-	-	-	-	-	-	-	-	-	2				MA_20298:1049	MA_20298g0010	C	T	NSyn	[R -> L];	GO:0048283	indeterminate inflorescence morphogenesis				GO:0006672		0.0164		ceramide metabolic process
MA_952479g0010	No	-	X	-	-	-	-	-	-	-	-	X	-	-	-	-	-	-	-	-	-	X	3					MA_20298g0010	C	T	NSyn	[R -> L];	GO:0080167	response to karrikin				GO:0010071		0.0166		root meristem specification
MA_8402413g0010	No	-	-	-	-	-	-	-	-	-	-	X	-	-	-	-	-	-	-	-	-	X	2					MA_20298g0010	C	T	NSyn	[R -> L];	GO:0009620	response to fungus				GO:0010452		0.0166		histone H3-K36 methylation
MA_10431686g0010	Yes	-	-	-	-	-	-	-	-	-	-	X	X	-	X	-	X	-	X	-	-	X	6					MA_20298g0010	C	T	NSyn	[R -> L];	GO:0009640	photomorphogenesis				GO:0032025		0.0166		response to cobalt ion
MA_1461g0020	No	-	-	-	-	-	-	-	-	-	-	X	-	-	X	-	X	-	X	-	-	-	4					MA_20298g0010	C	T	NSyn	[R -> L];	GO:0009733	response to auxin				GO:0046740		0.0166		transport of virus in host, cell to cell
MA_52379g0010	Yes	-	-	-	-	-	-	-	-	-	-	X	X	-	X	-	X	-	X	-	-	-	5					MA_20298g0010	C	T	NSyn	[R -> L];	GO:0009826	unidimensional cell growth				GO:0032880		0.0168		regulation of protein localization
MA_5752285g0010	No	-	-	-	-	-	-	-	-	-	-	X	-	-	X	-	X	-	X	-	-	-	4					MA_20298g0010	C	T	NSyn	[R -> L];	GO:0009926	auxin polar transport				GO:0010264		0.0196		myo-inositol hexakisphosphate biosynthetic process
MA_10254g0010	No	-	-	-	-	-	-	-	-	-	-	X	-	-	-	-	-	-	-	-	-	-	1					MA_20298g0010	C	T	NSyn	[R -> L];	GO:0010073	meristem maintenance				GO:0002213		0.0211		defense response to insect
MA_11267g0020	Yes	-	-	-	-	-	-	-	-	-	-	X	-	-	-	-	-	-	-	-	-	-	1					MA_20298g0010	C	T	NSyn	[R -> L];	GO:0010311	lateral root formation				GO:0051014		0.0248		defense response to fungus
MA_13277g0010	No	-	-	-	-	-	-	-	-	-	-	X	-	-	-	-	-	-	-	-	-	X	2					MA_20298g0010	C	T	NSyn	[R -> L];	GO:0016036	cellular response to phosphate starvation				GO:0051017		0.0248		defense response to fungus
MA_15392g0010	No	-	-	-	-	-	-	-	-	-	-	X	-	-	-	-	-	-	-	-	-	X	2				MA_218308:2068	MA_218308g0010	G	A	Intergenic	499	GO:0009851	auxin biosynthetic process				GO:0010492		0.0248		maintenance of shoot apical meristem identity
MA_17700g0020	No	-	-	-	-	-	-	-	-	-	-	X	-	-	-	-	-	-	-	-	-	-	1					MA_218308g0010	G	A	Intergenic	499	GO:0048608	reproductive structure development				GO:0010600		0.0248		regulation of auxin biosynthetic process
MA_19799g0010	No	-	-	-	-	-	-	-	-	-	-	X	-	-	-	-	-	-	-	-	-	-	1					MA_218308g0010	G	A	Intergenic	499	GO:0048827	phyllome development				GO:0043069		0.0272		negative regulation of programmed cell death
MA_20154g0020	No	-	-	-	-	-	-	-	-	-	-	X	-	-	-	-	-	-	-	-	-	-	1					MA_218308g0010	G	A	Intergenic	499	GO:0055114	oxidation-reduction process				GO:0042542		0.0299		response to hydrogen peroxide
MA_23847g0010	No	-	-	-	-	-	-	-	-	-	-	X	-	-	-	-	-	-	-	-	-	-	1					MA_218308g0010	G	A	Intergenic	499	GO:2000026	regulation of multicellular organismal development				GO:0009698		0.0307		phenylpropanoid metabolic process
MA_7553g0010	No	-	-	-	-	-	-	-	-	-	-	X	-	-	-	-	-	-	-	-	-	-	1					MA_218308g0010	G	A	Intergenic	499	GO:0009742	brassinosteroid mediated signaling pathway				GO:0006891		0.0307		intra-Golgi vesicle-mediated transport
MA_35900g0010	No	-	-	-	-	-	-	-	-	-	-	X	-	-	-	-	-	-	-	-	-	-	1					MA_218308g0010	G	A	Intergenic	499	GO:0009791	post-embryonic development				GO:0010073		0.0312		meristem maintenance
MA_63042g0010	Yes	-	-	-	-	-	-	-	-	-	-	X	-	-	X	-	-	-	-	-	-	-	2				MA_281725:1166	MA_281725g0010	A	G	Intergenic	421	GO:0015996	chlorophyll catabolic process				GO:0055069		0.0326		zinc ion homeostasis
MA_86935g0020	No	-	-	-	-	-	-	-	-	-	-	X	-	-	-	-	-	-	-	-	-	-	1					MA_281725g0010	A	G	Intergenic	421	GO:0006457	protein folding				GO:0080022		0.0329		primary root development
MA_92623g0010	No	-	-	-	-	-	-	-	-	-	-	X	-	-	-	-	-	-	-	-	-	-	1					MA_281725g0010	A	G	Intergenic	421	GO:0006950	response to stress				GO:0016139		0.0329		glycoside catabolic process
MA_100374g0010	Yes	-	-	-	-	-	-	-	-	-	-	X	-	-	-	-	-	-	-	-	-	-	1				MA_31315:18116	MA_31315g0010	A	G	NSyn	[I -> M];	GO:0009611	response to wounding				GO:0031507		0.0329		heterochromatin assembly
MA_105804g0010	Yes	-	-	-	-	-	-	-	-	-	-	X	-	-	-	-	-	-	-	-	-	-	1					MA_31315g0010	A	G	NSyn	[I -> M];	GO:0009620	response to fungus				GO:0000023		0.0339		maltose metabolic process
MA_111075g0010	No	-	-	-	-	-	-	-	-	-	-	X	-	-	-	-	-	-	-	-	-	-	1					MA_31315g0010	A	G	NSyn	[I -> M];	GO:0009695	jasmonic acid biosynthetic process				GO:0006829		0.041		zinc ion transport
MA_114175g0010	Yes	-	-	-	-	-	-	-	-	-	-	X	-	-	-	-	-	-	-	-	-	-	1					MA_31315g0010	A	G	NSyn	[I -> M];	GO:0009723	response to ethylene				GO:0046477		0.041		glycosylceramide catabolic process
MA_135257g0010	No	-	-	-	-	-	-	-	-	-	-	X	-	-	-	-	-	-	-	-	-	-	1					MA_31315g0010	A	G	NSyn	[I -> M];	GO:0009733	response to auxin				GO:0048574		0.041		long-day photoperiodism, flowering
MA_137330g0010	No	-	-	-	-	-	-	-	-	-	-	X	-	-	-	-	-	-	-	-	-	-	1					MA_31315g0010	A	G	NSyn	[I -> M];	GO:0009738	abscisic acid-activated signaling pathway				GO:0008615		0.041		pyridoxine biosynthetic process
MA_141946g0010	Yes	-	-	-	-	-	-	-	-	-	-	X	-	-	-	-	-	-	-	-	-	-	1					MA_31315g0010	A	G	NSyn	[I -> M];	GO:0009753	response to jasmonic acid				GO:0010078		0.041		maintenance of root meristem identity
MA_171151g0010	No	-	-	-	-	-	-	-	-	-	-	X	-	-	-	-	-	-	-	-	-	-	1					MA_31315g0010	A	G	NSyn	[I -> M];	GO:0009835	fruit ripening				GO:0019252		0.0413		starch biosynthetic process
MA_96801g0010	No	-	-	-	-	-	-	-	-	-	-	X	-	-	-	-	-	-	-	-	-	-	1					MA_31315g0010	A	G	NSyn	[I -> M];	GO:0042538	hyperosmotic salinity response				GO:0015996		0.0457		chlorophyll catabolic process
MA_215039g0010	Yes	-	-	-	-	-	-	-	-	-	-	X	X	-	-	-	-	-	X	-	-	-	3					MA_31315g0010	A	G	NSyn	[I -> M];	GO:0048765	root hair cell differentiation				GO:0045787		0.049		positive regulation of cell cycle
MA_252134g0010	No	-	-	-	-	-	-	-	-	-	-	X	-	-	-	-	-	-	-	-	-	-	1					MA_31315g0010	A	G	NSyn	[I -> M];	GO:0055085	transmembrane transport				GO:0000162		0.049		tryptophan biosynthetic process
MA_300697g0010	Yes	-	-	-	-	-	-	-	-	-	-	X	-	-	-	-	-	-	-	-	-	-	1					MA_31315g0010	A	G	NSyn	[I -> M];	GO:0009414	response to water deprivation				GO:0010020		0.049		chloroplast fission
MA_381649g0010	No	-	-	-	-	-	-	-	-	-	-	X	-	-	-	-	-	-	-	-	-	-	1				MA_392344:3564	MA_392344g0010	A	T	Intron	NA	GO:0009835	fruit ripening				GO:0042353		0.049		fucose biosynthetic process
MA_427366g0010	Yes	-	-	-	-	-	-	-	-	-	-	X	-	-	-	-	-	-	-	-	-	-	1				MA_55006:6654	MA_55006g0010	G	A	Intron	NA	GO:0009658	chloroplast organization		Temperature		GO:0080022		0.0005		primary root development
MA_450572g0010	No	-	-	-	-	-	-	-	-	-	-	X	-	-	-	-	-	-	-	-	-	-	1					MA_55006g0010	G	A	Intron	NA	GO:0010264	myo-inositol hexakisphosphate biosynthetic process				GO:0080129		0.0053		proteasome core complex assembly
MA_4839479g0010	No	-	-	-	-	-	-	-	-	-	-	X	-	-	-	-	-	-	-	-	-	-	1					MA_55006g0010	G	A	Intron	NA	GO:0045893	positive regulation of transcription, DNA-templated				GO:0043161		0.0061		proteasome-mediated ubiquitin-dependent protein catabolic process
MA_505476g0010	No	-	-	-	-	-	-	-	-	-	-	X	-	-	-	-	-	-	-	-	-	-	1				MA_59576:5308	MA_59576g0010	G	A	Intron	NA	GO:0019288	isopentenyl diphosphate biosynthetic process, methylerythritol 4-phosphate pathway				GO:0009266		0.007		response to temperature stimulus
MA_530083g0010	No	-	-	-	-	-	-	-	-	-	-	X	-	-	-	-	-	-	-	-	-	-	1					MA_59576g0010	G	A	Intron	NA	GO:0045036	protein targeting to chloroplast				GO:0006110		0.0093		regulation of glycolytic process
MA_702204g0010	No	-	-	-	X	-	-	X	-	-	-	X	-	-	-	-	-	-	-	-	-	-	3					MA_59576g0010	G	A	Intron	NA	GO:0006098	pentose-phosphate shunt				GO:0006642		0.0093		triglyceride mobilization
MA_826663g0010	Yes	-	-	-	-	-	-	-	-	-	-	X	-	-	-	-	-	-	-	-	-	-	1				MA_879613:1505	MA_879613g0010	A	G	NSyn	[H -> R];	GO:0005975	carbohydrate metabolic process				GO:0048830		0.0093		adventitious root development
MA_10426527g0020	No	-	-	-	-	-	-	-	-	-	-	X	-	-	-	-	-	-	-	-	-	-	1					MA_879613g0010	A	G	NSyn	[H -> R];	GO:0007020	microtubule nucleation				GO:0046166		0.0093		glyceraldehyde-3-phosphate biosynthetic process
MA_10427500g0010	No	-	-	-	-	-	-	-	-	-	-	X	-	-	-	-	-	-	-	-	-	-	1					MA_879613g0010	A	G	NSyn	[H -> R];	GO:0007155	cell adhesion				GO:0006972		0.0095		hyperosmotic response
MA_10428381g0010	No	-	-	-	-	-	-	-	-	-	-	X	-	-	-	-	-	-	-	-	-	-	1					MA_879613g0010	A	G	NSyn	[H -> R];	GO:0010048	vernalization response				GO:0034645		0.0105		cellular macromolecule biosynthetic process
MA_10430443g0010	No	-	-	-	-	-	-	-	-	-	-	X	-	-	-	-	-	-	-	-	-	-	1					MA_879613g0010	A	G	NSyn	[H -> R];	GO:0010090	trichome morphogenesis				GO:0007030		0.0108		Golgi organization
MA_7901881g0010	Yes	-	-	-	-	-	-	-	-	-	-	X	-	-	-	-	-	-	-	-	-	-	1					MA_879613g0010	A	G	NSyn	[H -> R];	GO:0019344	cysteine biosynthetic process				GO:0051788		0.0124		response to misfolded protein
MA_10430469g0020	No	-	-	-	-	-	-	-	-	-	-	X	-	-	-	-	-	-	-	-	-	-	1					MA_879613g0010	A	G	NSyn	[H -> R];	GO:0045010	actin nucleation				GO:0007010		0.0153		cytoskeleton organization
MA_10430820g0010	No	-	-	-	-	-	-	-	-	-	-	X	-	-	-	-	-	-	-	-	-	-	1					MA_879613g0010	A	G	NSyn	[H -> R];	GO:0048765	root hair cell differentiation				GO:0006094		0.0172		gluconeogenesis
MA_10430902g0010	Yes	-	-	-	-	-	-	-	-	-	-	X	-	-	-	-	-	-	-	-	-	-	1					MA_879613g0010	A	G	NSyn	[H -> R];	GO:0071555	cell wall organization				GO:0051329		0.0181		anaphase
MA_10430999g0010	Yes	-	-	-	-	-	-	-	-	-	-	X	-	-	-	-	-	-	-	-	-	-	1				MA_95456:7393	MA_95456g0010	G	A	Intron	NA	GO:0009631	cold acclimation				GO:0032025		0.0184		response to cobalt ion
MA_10431059g0010	No	-	-	-	-	-	-	-	-	-	-	X	-	-	-	-	-	-	-	-	-	-	1					MA_95456g0010	G	A	Intron	NA	GO:0009651	response to salt stress				GO:0046740		0.0184		transport of virus in host, cell to cell
MA_10431229g0010	No	-	-	-	-	-	-	-	-	-	-	X	-	-	-	-	-	-	-	-	-	-	1					MA_95456g0010	G	A	Intron	NA	GO:0009737	response to abscisic acid				GO:0006296		0.0184		nucleotide-excision repair, DNA incision, 5'-to lesion
MA_10431944g0010	No	-	-	-	-	-	-	-	-	-	-	X	-	-	-	-	-	-	-	-	-	-	1					MA_95456g0010	G	A	Intron	NA	GO:0042631	cellular response to water deprivation				GO:0010071		0.0184		root meristem specification
MA_10432052g0010	Yes	-	-	-	-	-	-	-	-	-	-	X	-	-	-	-	-	-	-	-	-	-	1					MA_95456g0010	G	A	Intron	NA	GO:0009269	response to desiccation				GO:0009630		0.0195		gravitropism
MA_10432251g0010	Yes	-	-	-	-	-	-	-	-	-	-	X	-	-	-	-	-	-	-	-	-	-	1			PrecSeason	MA_100374:15765	MA_100374g0010	A	T	Intergenic	78	GO:0010256	endomembrane system organization				GO:0032880		0.0205		regulation of protein localization
MA_10432639g0010	No	-	-	-	-	-	-	-	-	-	-	X	-	-	-	-	-	-	-	-	-	-	1					MA_100374g0010	A	T	Intergenic	78	GO:0042353	fucose biosynthetic process				GO:0046686		0.0214		response to cadmium ion
MA_10432761g0010	Yes	-	-	-	-	-	-	-	-	-	-	X	-	-	-	-	-	-	-	-	-	-	1					MA_100374g0010	A	T	Intergenic	78	GO:0009826	unidimensional cell growth				GO:0019563		0.0275		glycerol catabolic process
MA_10433011g0010	No	-	X	-	-	-	-	-	-	-	-	X	-	-	-	-	-	-	-	-	-	-	2					MA_100374g0010	A	T	Intergenic	78	GO:0009863	salicylic acid mediated signaling pathway				GO:0010492		0.0275		maintenance of shoot apical meristem identity
MA_10436236g0010	No	-	-	-	-	-	-	-	-	-	-	X	-	-	-	-	-	-	-	-	-	-	1					MA_100374g0010	A	T	Intergenic	78	GO:0009969	xyloglucan biosynthetic process				GO:0048554		0.0275		positive regulation of metalloenzyme activity
MA_3674g0020	No	-	X	-	-	-	-	-	-	-	-	-	-	X	-	X	-	X	-	-	X	-	5				MA_10430999:39374	MA_10430999g0010	A	G	Intron	NA	GO:0006810	transport				GO:0009853		0.029		photorespiration
MA_39122g0010	Yes	-	-	-	-	-	-	-	-	-	-	-	-	-	-	-	-	-	-	-	X	-	1				MA_10431686:2564	MA_10431686g0010	A	G	NSyn	[T -> A];	GO:0022402	cell cycle process				GO:0006096		0.029		glycolytic process
MA_204597g0010	No	-	X	-	-	-	-	-	-	-	-	-	-	X	-	X	-	X	-	-	X	X	6					MA_10431686g0010	A	G	NSyn	[T -> A];	GO:0006281	DNA repair				GO:0010072		0.0293		root meristem specification
MA_853405g0010	No	-	-	-	-	-	-	-	-	-	-	-	-	-	-	X	-	X	-	-	X	-	3					MA_10431686g0010	A	G	NSyn	[T -> A];	GO:0007059	chromosome segregation				GO:0010043		0.0293		response to zinc ion
MA_9446113g0010	No	-	-	-	-	-	-	-	-	-	-	-	-	-	-	X	-	X	-	-	X	-	3				MA_10432052:4044	MA_10432052g0010	A	C	Intron	NA	GO:0006468	protein phosphorylation				GO:0001510		0.03		RNA methylation
MA_10431240g0010	No	-	-	-	-	-	-	-	-	-	-	-	-	-	-	-	-	-	-	-	X	-	1				MA_10432251:1821	MA_10432251g0010	T	C	Intron	NA	GO:0009934	regulation of meristem structural organization				GO:0000724		0.0352		double-strand break repair via homologous recombination
MA_10137667g0010	Yes	-	-	-	-	-	-	-	-	-	-	-	-	X	-	X	-	X	-	-	X	-	4					MA_10432251g0010	T	C	Intron	NA	GO:0010075	regulation of meristem growth				GO:0044419		0.0357		interspecies interaction between organisms
MA_14136g0020	No	X	-	-	-	-	-	-	X	-	-	-	-	-	-	-	-	-	-	-	X	-	3					MA_10432251g0010	T	C	Intron	NA	GO:0010162	seed dormancy process				GO:0055069		0.0362		zinc ion homeostasis
MA_14662g0010	No	-	-	-	-	-	-	-	-	-	-	-	-	-	-	-	-	-	-	-	X	-	1					MA_10432251g0010	T	C	Intron	NA	GO:0006468	protein phosphorylation				GO:1900865		0.0366		nucleic acid metabolic process
MA_2026g0010	No	-	-	-	-	-	-	-	-	-	-	-	-	-	-	-	-	-	-	-	X	-	1					MA_10432251g0010	T	C	Intron	NA	GO:0007169	transmembrane receptor protein tyrosine kinase signaling pathway				GO:0006264		0.0366		mitochondrial DNA replication
MA_20804g0010	No	-	-	-	-	-	-	-	-	-	-	-	-	-	-	-	-	-	-	-	X	-	1					MA_10432251g0010	T	C	Intron	NA	GO:0007389	pattern specification process				GO:0031507		0.0366		heterochromatin assembly
MA_45536g0010	No	-	-	-	-	-	X	-	X	-	-	-	-	-	-	-	-	-	-	-	X	-	3					MA_10432251g0010	T	C	Intron	NA	GO:0008361	regulation of cell size				GO:0033259		0.0366		plastid DNA replication
MA_54007g0010	No	-	-	-	-	-	-	-	-	-	-	-	-	-	-	X	-	-	-	-	X	-	2					MA_10432251g0010	T	C	Intron	NA	GO:0010480	microsporocyte differentiation				GO:0019253		0.0366		reductive pentose-phosphate cycle
MA_56326g0010	No	-	-	-	-	-	-	-	-	-	-	-	-	-	-	X	-	X	-	-	X	-	3					MA_10432251g0010	T	C	Intron	NA	GO:0009664	plant-type cell wall organization				GO:0000710		0.0366		meiotic mismatch repair
MA_72665g0010	No	-	-	-	-	-	-	-	-	-	-	-	-	-	-	-	-	-	-	-	X	-	1					MA_10432251g0010	T	C	Intron	NA	GO:0009740	gibberellic acid mediated signaling pathway				GO:0000712		0.0366		resolution of meiotic recombination intermediates
MA_73134g0010	No	-	-	-	-	-	-	-	X	-	-	-	-	-	-	-	-	-	-	-	X	-	2					MA_10432251g0010	T	C	Intron	NA	GO:0019252	starch biosynthetic process				GO:0010073		0.0381		meristem maintenance
MA_75919g0010	Yes	-	-	-	-	-	-	-	-	-	-	-	-	-	-	-	-	-	-	-	X	-	1					MA_10432251g0010	T	C	Intron	NA	GO:0009825	multidimensional cell growth				GO:0000911		0.039		cytokinesis by cell plate formation
MA_108060g0010	No	-	-	-	-	-	-	-	-	-	-	-	-	-	-	-	-	-	-	-	X	-	1					MA_10432251g0010	T	C	Intron	NA	GO:0009832	plant-type cell wall biogenesis				GO:0046482		0.0415		para-aminobenzoic acid metabolic process
MA_133779g0010	No	-	-	X	-	-	X	-	X	-	-	-	-	-	-	-	-	-	-	-	X	-	4					MA_10432251g0010	T	C	Intron	NA	GO:0000023	maltose metabolic process				GO:0006833		0.0441		water transport
MA_172404g0020	Yes	-	-	-	-	-	-	-	-	-	-	-	-	-	-	-	-	-	-	-	X	-	1					MA_10432251g0010	T	C	Intron	NA	GO:0009926	auxin polar transport				GO:0052325		0.045		cell wall pectin biosynthetic process
MA_94328g0020	Yes	-	-	-	-	-	-	-	-	-	-	-	-	-	-	-	-	-	-	-	X	-	1					MA_10432251g0010	T	C	Intron	NA	GO:0000272	polysaccharide catabolic process				GO:0006816		0.0454		calcium ion transport
MA_96852g0010	Yes	-	-	-	-	-	-	-	-	-	-	-	-	-	-	-	-	X	-	-	X	-	2					MA_10432251g0010	T	C	Intron	NA	GO:0009932	cell tip growth				GO:0006123		0.0455		mitochondrial electron transport, cytochrome c to oxygen
MA_224485g0010	No	-	-	-	-	-	-	-	-	-	-	-	-	-	-	-	-	-	-	-	X	-	1				MA_10432761:10103	MA_10432761g0010	T	G	Intron	NA	GO:0006633	fatty acid biosynthetic process				GO:0016048		0.0455		detection of temperature stimulus
MA_747816g0010	Yes	-	-	-	-	-	-	-	-	-	-	-	-	-	-	-	-	-	-	-	X	-	1					MA_10432761g0010	T	G	Intron	NA	GO:0009611	response to wounding				GO:0009231		0.0455		riboflavin biosynthetic process
MA_955393g0010	No	-	-	-	-	-	-	-	-	-	-	-	-	X	-	X	-	X	-	-	X	-	4					MA_10432761g0010	T	G	Intron	NA	GO:0009805	coumarin biosynthetic process				GO:0010078		0.0455		maintenance of root meristem identity
MA_959786g0010	No	-	-	-	-	-	-	-	-	-	-	-	-	X	-	X	-	X	-	-	X	-	4					MA_10432761g0010	T	G	Intron	NA	GO:0001676	long-chain fatty acid metabolic process				GO:0006097		0.0455		glyoxylate cycle
MA_10425806g0010	No	-	-	-	-	-	-	-	-	-	-	-	-	-	-	-	-	-	-	-	X	-	1					MA_10432761g0010	T	G	Intron	NA	GO:0002213	defense response to insect				GO:0006829		0.0455		zinc ion transport
MA_8178118g0010	Yes	-	-	-	-	-	-	-	-	-	-	-	-	-	-	-	-	-	-	-	X	-	1				MA_105804:7626	MA_105804g0010	A	C	Intron	NA	GO:0080167	response to karrikin				GO:0009880		0.0481		salicylic acid mediated signaling pathway
MA_8817763g0010	No	-	-	-	-	-	-	-	-	-	-	-	-	-	-	-	-	-	-	-	X	-	1					MA_105804g0010	A	C	Intron	NA	GO:0006635	fatty acid beta-oxidation
MA_9984240g0010	No	-	-	-	-	-	-	-	-	-	-	-	-	-	-	-	-	-	-	-	X	-	1				MA_11267:4909	MA_11267g0020	C	T	NSyn	[V -> F];	GO:0007623	circadian rhythm
MA_10433938g0010	No	X	-	X	-	-	X	-	X	-	-	-	-	-	-	-	-	-	-	-	X	-	5					MA_11267g0020	C	T	NSyn	[V -> F];	GO:0009651	response to salt stress
MA_1461g0010	Yes	-	-	-	-	-	-	-	-	-	X	-	-	-	-	-	-	-	-	-	-	-	1					MA_11267g0020	C	T	NSyn	[V -> F];	GO:0009723	response to ethylene
MA_21162g0010	No	-	-	-	-	-	-	-	-	-	X	-	-	-	-	-	-	-	-	-	-	-	1					MA_11267g0020	C	T	NSyn	[V -> F];	GO:0009734	auxin-activated signaling pathway
MA_7618g0010	No	-	-	-	-	-	-	-	-	-	X	-	-	-	-	-	-	-	-	-	-	-	1					MA_11267g0020	C	T	NSyn	[V -> F];	GO:0009737	response to abscisic acid
MA_46520g0010	No	-	-	-	-	X	-	X	-	-	X	-	-	-	-	-	-	-	-	-	-	-	3					MA_11267g0020	C	T	NSyn	[V -> F];	GO:0009739	response to gibberellin
MA_71538g0010	No	-	-	-	-	-	-	-	-	-	X	-	-	-	-	-	-	-	-	-	-	-	1					MA_11267g0020	C	T	NSyn	[V -> F];	GO:0009751	response to salicylic acid
MA_122748g0010	Yes	-	-	-	-	-	X	-	-	-	X	-	-	-	-	-	-	-	-	-	-	-	2					MA_11267g0020	C	T	NSyn	[V -> F];	GO:0009753	response to jasmonic acid
MA_178902g0010	No	-	-	-	-	-	-	-	-	-	X	-	-	-	-	-	-	-	-	-	-	-	1					MA_11267g0020	C	T	NSyn	[V -> F];	GO:0010600	regulation of auxin biosynthetic process
MA_458670g0010	No	-	-	-	-	-	-	-	-	-	X	-	-	-	-	-	-	-	-	-	-	-	1					MA_11267g0020	C	T	NSyn	[V -> F];	GO:0048574	long-day photoperiodism, flowering
MA_748280g0010	No	-	-	-	-	-	-	-	-	-	X	-	-	-	-	-	-	-	-	-	-	-	1					MA_11267g0020	C	T	NSyn	[V -> F];	GO:0006355	regulation of transcription, DNA-templated
MA_804174g0010	No	-	-	-	-	-	X	X	-	-	X	-	-	-	-	-	-	-	-	-	-	-	3				MA_114175:2145	MA_114175g0010	G	A	NSyn	[D -> N];	GO:0045087	innate immune response
MA_10426343g0020	Yes	-	-	-	-	-	X	X	-	-	X	-	-	-	-	-	-	-	-	-	-	-	3					MA_114175g0010	G	A	NSyn	[D -> N];	GO:0048583	regulation of response to stimulus
MA_10426343g0010	No	-	-	-	-	-	-	X	-	X	X	-	-	-	-	-	-	-	-	-	-	-	3					MA_114175g0010	G	A	NSyn	[D -> N];	GO:0051707	response to other organism
MA_10426343g0030	No	-	-	-	-	-	X	-	-	-	X	-	-	-	-	-	-	-	-	-	-	-	2					MA_114175g0010	G	A	NSyn	[D -> N];	GO:0007165	signal transduction
MA_10426984g0010	Yes	-	-	-	-	-	-	X	-	-	X	-	-	-	-	-	-	-	-	-	-	-	2					MA_114175g0010	G	A	NSyn	[D -> N];	GO:0008152	metabolic process
MA_10429211g0010	No	-	-	-	-	X	-	-	-	-	X	-	-	-	-	-	-	-	-	-	-	-	2					MA_114175g0010	G	A	NSyn	[D -> N];	GO:0010200	response to chitin
MA_10430642g0010	No	-	-	-	-	X	X	-	-	-	X	-	-	-	-	-	-	-	-	-	-	-	3				MA_141946:3333	MA_141946g0010	T	G	Intergenic	120	GO:0009644	response to high light intensity
MA_10431830g0020	No	-	-	-	-	-	-	X	-	-	X	-	-	-	-	-	-	-	-	-	-	-	2					MA_141946g0010	T	G	Intergenic	120	GO:0034976	response to endoplasmic reticulum stress
MA_10436883g0010	Yes	-	-	-	-	-	X	X	-	X	X	-	-	-	-	-	-	-	-	-	-	-	4					MA_141946g0010	T	G	Intergenic	120	GO:0042542	response to hydrogen peroxide
MA_2789g0010	Yes	-	-	-	-	X	-	X	-	-	X	-	X	-	X	-	X	-	X	-	-	-	7					MA_141946g0010	T	G	Intergenic	120	GO:0006457	protein folding
MA_5644g0010	No	-	-	-	-	X	-	-	-	-	X	-	-	-	-	-	-	-	-	-	-	-	2					MA_141946g0010	T	G	Intergenic	120	GO:0009408	response to heat
MA_9125g0010	Yes	-	-	-	-	-	-	-	-	-	X	-	X	-	X	-	X	-	X	-	-	-	5				MA_20298:910	MA_20298g0010	G	A	Intron	NA	GO:0048283	indeterminate inflorescence morphogenesis
MA_29594g0010	No	-	-	-	-	X	-	-	-	-	X	-	-	-	-	-	-	-	-	-	-	-	2					MA_20298g0010	G	A	Intron	NA	GO:0080167	response to karrikin
MA_32784g0010	No	-	-	-	-	X	X	-	-	-	X	-	-	-	X	-	-	-	X	-	-	X	6					MA_20298g0010	G	A	Intron	NA	GO:0009620	response to fungus
MA_93277g0010	Yes	-	-	-	-	-	-	-	-	-	X	-	X	-	X	-	X	-	X	-	-	-	5					MA_20298g0010	G	A	Intron	NA	GO:0009640	photomorphogenesis
MA_113530g0010	No	-	-	-	-	-	-	-	-	-	X	-	-	-	-	-	-	-	-	-	-	-	1					MA_20298g0010	G	A	Intron	NA	GO:0009733	response to auxin
MA_99363g0010	No	-	-	-	-	-	-	-	-	-	X	-	X	X	X	X	X	X	X	-	-	-	8					MA_20298g0010	G	A	Intron	NA	GO:0009826	unidimensional cell growth
MA_212100g0010	No	-	-	-	-	-	-	-	-	-	X	-	X	X	X	X	X	X	X	-	-	-	8					MA_20298g0010	G	A	Intron	NA	GO:0009926	auxin polar transport
MA_242539g0010	No	-	-	X	-	X	X	X	X	-	X	-	-	-	X	-	-	-	X	-	-	-	8					MA_20298g0010	G	A	Intron	NA	GO:0010073	meristem maintenance
MA_315276g0010	Yes	-	-	-	-	X	-	-	-	-	X	-	-	-	-	-	-	-	-	-	-	-	2					MA_20298g0010	G	A	Intron	NA	GO:0010311	lateral root formation
MA_10195410g0010	No	-	-	-	-	-	-	-	-	-	X	-	-	-	-	-	-	-	-	-	-	-	1					MA_20298g0010	G	A	Intron	NA	GO:0016036	cellular response to phosphate starvation
MA_10426568g0010	Yes	-	-	-	-	-	-	-	-	-	X	-	-	-	-	-	-	-	-	-	-	-	1				MA_215039:1744	MA_215039g0010	T	C	NSyn	[I -> T];	GO:0009743	response to carbohydrate
MA_8195264g0010	No	-	-	-	-	-	-	X	-	-	X	-	-	-	-	-	-	-	-	-	-	-	2				MA_300697:6619	MA_300697g0010	C	A	NSyn	[A -> T];	GO:0006886	intracellular protein transport
MA_8334000g0010	No	-	-	-	-	-	-	-	-	-	X	-	X	-	X	-	X	-	X	-	-	-	5					MA_300697g0010	C	A	NSyn	[A -> T];	GO:0006888	ER to Golgi vesicle-mediated transport
MA_8816501g0010	Yes	-	-	-	-	-	-	-	-	-	X	-	X	X	X	X	X	X	X	-	-	-	8				MA_427366:4301	MA_427366g0010	T	G	Intergenic	143	GO:0010267	production of ta-siRNAs involved in RNA interference
MA_9408507g0010	Yes	-	-	-	-	-	-	-	-	-	X	-	X	-	X	-	X	-	X	-	-	-	5					MA_427366g0010	T	G	Intergenic	143	GO:0009616	virus induced gene silencing
MA_10430642g0020	No	-	-	-	-	-	-	-	-	-	X	-	-	-	-	-	-	-	-	-	-	-	1					MA_427366g0010	T	G	Intergenic	143	GO:0010050	vegetative phase change
MA_10430853g0010	Yes	-	-	-	-	X	-	-	-	-	X	-	-	-	-	-	-	-	-	-	-	-	2				MA_7901881:1257	MA_7901881g0010	G	T	NSyn	[C -> F];	GO:0030001	metal ion transport
MA_10431641g0010	No	-	-	-	-	-	-	-	-	-	X	-	-	-	-	-	-	-	-	-	-	-	1				MA_826663:541	MA_826663g0010	A	C	Intergenic	33	GO:0019538	protein metabolic process
MA_10432877g0010	Yes	-	-	-	-	-	-	-	-	-	X	-	X	-	X	-	X	-	X	-	-	-	5					MA_826663g0010	A	C	Intergenic	33	GO:0050832	defense response to fungus
MA_10436991g0010	No	-	-	X	-	X	X	-	-	-	X	-	-	-	-	-	-	-	X	-	-	-	5					MA_826663g0010	A	C	Intergenic	33	GO:0010200	response to chitin
MA_13827g0010	No	-	-	-	-	-	-	-	-	-	X	-	-	-	-	-	-	-	-	-	-	-	1			Moist_2	MA_10137667:1377	MA_10137667g0010	T	C	Intergenic	-1376	GO:0006546	glycine catabolic process
MA_14174g0010	No	-	-	-	-	-	-	-	-	-	X	-	-	-	-	-	-	-	-	-	-	-	1				MA_10165689:679	MA_10165689g0010	C	T	NSyn	[M -> I];	GO:0006730	one-carbon metabolic process
MA_2637g0010	No	-	-	-	-	-	-	-	-	-	X	-	-	-	-	-	-	-	-	-	-	-	1					MA_10165689g0010	C	T	NSyn	[M -> I];	GO:0006816	calcium ion transport
MA_29033g0010	No	-	-	-	-	X	-	-	-	-	X	-	-	-	-	-	-	-	-	-	-	-	2					MA_10165689g0010	C	T	NSyn	[M -> I];	GO:0006882	cellular zinc ion homeostasis
MA_46536g0010	Yes	-	-	-	-	X	-	-	-	-	X	-	-	-	-	-	-	-	-	-	-	-	2					MA_10165689g0010	C	T	NSyn	[M -> I];	GO:0009555	pollen development
MA_60651g0010	Yes	-	-	-	-	-	-	-	-	-	X	-	-	-	X	-	-	-	-	-	-	-	2					MA_10165689g0010	C	T	NSyn	[M -> I];	GO:0009624	response to nematode
MA_64490g0010	No	-	-	-	-	-	-	-	-	-	X	-	X	-	X	-	X	X	-	-	-	-	5				MA_10266950:2870	MA_10266950g0010	T	C	Intron	NA	GO:0046686	response to cadmium ion
MA_89732g0010	No	-	-	-	-	-	-	-	-	-	X	-	-	-	-	-	-	-	-	-	-	-	1					MA_10266950g0010	T	C	Intron	NA	GO:0010200	response to chitin
MA_92222g0010	No	-	-	-	-	-	-	-	-	-	X	-	-	-	-	-	-	-	-	-	-	-	1					MA_10266950g0010	T	C	Intron	NA	GO:0016567	protein ubiquitination
MA_102187g0010	No	-	-	-	-	-	-	-	-	-	X	-	-	-	-	-	-	-	-	-	-	-	1				MA_10433038:7928	MA_10433038g0020	C	T	NSyn	[V -> L];	GO:0009651	response to salt stress
MA_103246g0010	Yes	-	-	-	-	-	-	-	-	-	X	-	-	-	-	-	-	-	-	-	-	-	1				MA_10435703:10063	MA_10435703g0010	G	T	Intergenic	168	GO:0010218	response to far red light
MA_103334g0010	No	-	-	-	-	-	-	-	-	-	X	-	-	-	-	-	-	-	-	-	-	-	1					MA_10435703g0010	G	T	Intergenic	168	GO:0010264	myo-inositol hexakisphosphate biosynthetic process
MA_113402g0010	Yes	-	-	-	-	X	-	-	-	-	X	-	-	-	-	-	-	-	-	-	-	-	2					MA_10435703g0010	G	T	Intergenic	168	GO:0015996	chlorophyll catabolic process
MA_138144g0010	No	-	-	-	-	-	-	-	-	-	X	-	-	-	-	-	-	-	-	-	-	-	1					MA_10435703g0010	G	T	Intergenic	168	GO:0009637	response to blue light
MA_165862g0010	No	-	-	-	-	X	-	-	-	-	X	-	-	-	-	-	-	-	-	-	-	-	2					MA_10435703g0010	G	T	Intergenic	168	GO:0009765	photosynthesis, light harvesting
MA_184670g0010	No	-	-	-	-	-	-	-	-	-	X	-	-	-	-	-	-	-	-	-	-	-	1				MA_108756:4274	MA_108756g0010	C	G	Intergenic	148	GO:0043090	amino acid import
MA_95226g0010	Yes	-	-	-	-	-	-	-	-	-	X	-	-	-	-	-	-	-	-	-	-	-	1					MA_108756g0010	C	G	Intergenic	148	GO:0006862	nucleotide transport
MA_273363g0010	No	-	-	-	-	-	-	-	-	-	X	-	X	-	X	-	X	-	X	-	-	-	5					MA_108756g0010	C	G	Intergenic	148	GO:0043269	regulation of ion transport
MA_473550g0010	No	-	-	-	-	-	-	-	-	-	X	-	-	-	-	-	-	-	-	-	-	-	1					MA_108756g0010	C	G	Intergenic	148	GO:0006888	ER to Golgi vesicle-mediated transport
MA_488017g0010	No	-	-	-	-	-	-	-	-	-	X	-	-	-	X	-	-	-	-	-	-	-	2					MA_108756g0010	C	G	Intergenic	148	GO:0006944	membrane fusion
MA_508435g0010	Yes	-	-	-	-	X	-	-	-	-	X	-	-	-	-	-	-	-	-	-	-	-	2					MA_108756g0010	C	G	Intergenic	148	GO:0009611	response to wounding
MA_543589g0010	No	-	-	-	-	X	-	-	-	-	X	-	-	-	-	-	-	-	-	-	-	-	2					MA_108756g0010	C	G	Intergenic	148	GO:0009627	systemic acquired resistance
MA_601267g0010	No	-	-	-	-	-	-	-	-	-	X	-	-	-	-	-	-	-	-	-	-	-	1					MA_108756g0010	C	G	Intergenic	148	GO:0010167	response to nitrate
MA_6126791g0010	No	-	-	-	-	X	-	-	-	-	X	-	-	-	-	-	-	-	-	-	-	-	2					MA_108756g0010	C	G	Intergenic	148	GO:0010363	regulation of plant-type hypersensitive response
MA_10195072g0010	No	-	-	X	-	X	-	-	-	-	X	-	-	-	-	-	-	-	-	-	-	-	3					MA_108756g0010	C	G	Intergenic	148	GO:0015696	ammonium transport
MA_10426119g0010	No	-	-	-	-	-	-	-	-	-	X	-	-	-	-	-	-	-	-	-	-	-	1					MA_108756g0010	C	G	Intergenic	148	GO:0015706	nitrate transport
MA_10426979g0010	No	-	-	-	-	-	-	-	-	-	X	-	-	-	-	-	-	-	-	-	-	-	1					MA_108756g0010	C	G	Intergenic	148	GO:0015802	basic amino acid transport
MA_10427526g0010	No	-	-	-	-	-	-	-	-	-	X	-	-	-	-	-	-	-	-	-	-	-	1					MA_108756g0010	C	G	Intergenic	148	GO:0034976	response to endoplasmic reticulum stress
MA_10428062g0010	No	-	-	-	-	-	-	-	-	-	X	-	-	-	-	-	-	-	-	-	-	-	1					MA_108756g0010	C	G	Intergenic	148	GO:0043069	negative regulation of programmed cell death
MA_10428437g0010	No	-	-	-	-	-	-	-	-	-	X	-	-	-	-	-	-	-	-	-	-	-	1					MA_108756g0010	C	G	Intergenic	148	GO:0006612	protein targeting to membrane
MA_10428555g0010	Yes	-	-	-	-	X	-	-	-	-	X	-	-	-	-	-	-	-	-	-	-	-	2				MA_11179:26234	MA_11179g0010	G	A	Intron	NA	GO:0006200	ATP catabolic process
MA_10429967g0010	No	-	-	-	-	-	-	-	-	-	X	-	-	-	-	-	-	-	-	-	-	-	1					MA_11179g0010	G	A	Intron	NA	GO:0006979	response to oxidative stress
MA_9770591g0010	Yes	-	-	-	-	X	-	-	-	-	X	-	-	-	-	-	-	-	-	-	-	-	2					MA_11179g0010	G	A	Intron	NA	GO:0015986	ATP synthesis coupled proton transport
MA_10434313g0010	Yes	-	-	-	-	-	-	-	-	-	X	-	-	-	-	-	-	-	-	-	-	-	1					MA_11179g0010	G	A	Intron	NA	GO:0015991	ATP hydrolysis coupled proton transport
MA_10434663g0010	No	-	-	-	X	X	-	-	-	-	X	-	-	-	-	-	-	-	-	-	-	-	3					MA_11179g0010	G	A	Intron	NA	GO:0046686	response to cadmium ion
MA_10435121g0010	No	-	-	-	-	-	-	-	-	-	X	-	-	-	-	-	-	-	-	-	-	-	1				MA_11969:54190	MA_11969g0010	G	A	Intron	NA	GO:0045893	positive regulation of transcription, DNA-templated
MA_10436290g0010	No	-	-	-	-	X	-	-	-	-	X	-	-	-	-	-	-	-	-	-	-	-	2					MA_11969g0010	G	A	Intron	NA	GO:0002238	response to molecule of fungal origin
MA_10436315g0010	No	-	-	-	-	-	-	-	-	-	X	-	-	-	-	-	-	-	-	-	-	-	1					MA_11969g0010	G	A	Intron	NA	GO:0006888	ER to Golgi vesicle-mediated transport
MA_10436318g0010	No	-	-	-	-	X	-	-	-	-	X	-	-	-	-	-	-	-	-	-	-	-	2					MA_11969g0010	G	A	Intron	NA	GO:0009698	phenylpropanoid metabolic process
MA_10437011g0010	No	-	-	-	-	-	-	-	-	-	X	-	-	-	X	-	X	-	X	-	-	-	4					MA_11969g0010	G	A	Intron	NA	GO:0009737	response to abscisic acid
MA_10437183g0010	No	-	-	-	-	-	-	-	-	-	X	-	X	-	X	-	X	-	X	-	-	-	5					MA_11969g0010	G	A	Intron	NA	GO:0009753	response to jasmonic acid
MA_26803g0010	No	-	-	-	-	-	-	-	-	-	-	-	-	-	-	-	-	-	-	-	-	X	1					MA_11969g0010	G	A	Intron	NA	GO:0009759	indole glucosinolate biosynthetic process
MA_45311g0010	Yes	-	X	-	-	-	-	-	-	-	-	-	-	X	-	X	-	-	-	-	-	X	4					MA_11969g0010	G	A	Intron	NA	GO:0000162	tryptophan biosynthetic process
MA_56269g0010	Yes	-	-	-	-	-	-	-	-	-	-	-	-	-	-	-	-	-	-	-	-	X	1					MA_11969g0010	G	A	Intron	NA	GO:0010438	cellular response to sulfur starvation
MA_13154g0010	No	-	-	-	-	-	-	-	-	-	-	-	-	-	-	-	-	-	-	-	-	X	1					MA_11969g0010	G	A	Intron	NA	GO:0000302	response to reactive oxygen species
MA_13154g0020	No	-	-	-	-	-	-	-	-	-	-	-	-	-	-	-	-	-	-	-	-	X	1					MA_11969g0010	G	A	Intron	NA	GO:0002213	defense response to insect
MA_13277g0020	No	-	-	-	-	-	-	-	-	-	-	-	-	-	-	-	-	-	-	-	-	X	1				MA_172404:6117	MA_172404g0020	G	C	Syn	NA	GO:0042761	very long-chain fatty acid biosynthetic process
MA_15372g0010	No	-	-	-	-	-	-	-	-	-	-	-	-	-	-	-	-	-	-	-	-	X	1					MA_172404g0020	G	C	Syn	NA	GO:0000041	transition metal ion transport
MA_1592g0010	No	-	-	-	-	-	-	-	-	-	-	-	-	-	-	-	-	-	-	-	-	X	1					MA_172404g0020	G	C	Syn	NA	GO:0010345	suberin biosynthetic process
MA_16054g0010	Yes	-	-	-	-	-	-	-	-	-	-	-	-	-	-	-	-	-	-	-	-	X	1				MA_20298:1049	MA_20298g0010	C	T	NSyn	[R -> L];	GO:0048283	indeterminate inflorescence morphogenesis
MA_18641g0020	Yes	-	-	-	-	-	-	-	-	-	-	-	-	-	-	-	-	-	-	-	-	X	1					MA_20298g0010	C	T	NSyn	[R -> L];	GO:0080167	response to karrikin
MA_19242g0010	Yes	-	-	-	-	-	-	-	-	-	-	-	-	-	-	-	-	-	-	-	-	X	1					MA_20298g0010	C	T	NSyn	[R -> L];	GO:0009620	response to fungus
MA_21235g0010	No	-	-	-	-	-	-	-	-	-	-	-	-	-	-	-	-	-	-	-	-	X	1					MA_20298g0010	C	T	NSyn	[R -> L];	GO:0009640	photomorphogenesis
MA_26311g0010	No	-	X	-	-	-	-	-	-	-	-	-	-	-	-	-	-	-	-	-	-	X	2					MA_20298g0010	C	T	NSyn	[R -> L];	GO:0009733	response to auxin
MA_2779g0020	No	-	-	-	-	-	-	-	-	-	-	-	-	-	-	-	-	-	-	-	-	X	1					MA_20298g0010	C	T	NSyn	[R -> L];	GO:0009826	unidimensional cell growth
MA_7768g0010	No	-	-	-	-	-	-	-	-	-	-	-	-	-	-	-	-	-	-	-	-	X	1					MA_20298g0010	C	T	NSyn	[R -> L];	GO:0009926	auxin polar transport
MA_9600g0010	No	-	-	-	-	-	-	-	-	-	-	-	-	-	-	-	-	-	-	-	-	X	1					MA_20298g0010	C	T	NSyn	[R -> L];	GO:0010073	meristem maintenance
MA_29448g0010	No	-	-	-	-	-	-	-	-	-	-	-	-	-	-	-	-	-	-	-	-	X	1					MA_20298g0010	C	T	NSyn	[R -> L];	GO:0010311	lateral root formation
MA_37772g0010	No	-	-	-	-	-	-	-	-	-	-	-	-	-	-	-	-	-	-	-	-	X	1					MA_20298g0010	C	T	NSyn	[R -> L];	GO:0016036	cellular response to phosphate starvation
MA_38303g0010	No	-	-	-	-	-	-	-	-	-	-	-	-	-	-	-	-	-	-	-	-	X	1				MA_218308:2068	MA_218308g0010	G	A	Intergenic	499	GO:0009851	auxin biosynthetic process
MA_43073g0010	No	-	-	-	-	-	-	-	-	-	-	-	-	-	-	-	-	-	-	-	-	X	1					MA_218308g0010	G	A	Intergenic	499	GO:0048608	reproductive structure development
MA_43243g0010	Yes	-	X	-	-	-	-	-	-	-	-	-	-	-	-	-	-	-	-	-	-	X	2					MA_218308g0010	G	A	Intergenic	499	GO:0048827	phyllome development
MA_76064g0010	No	-	X	-	-	-	-	-	-	-	-	-	-	-	-	-	-	-	-	-	-	X	2					MA_218308g0010	G	A	Intergenic	499	GO:0055114	oxidation-reduction process
MA_79766g0030	No	-	-	-	-	-	-	-	-	-	-	-	-	-	-	-	-	-	-	-	-	X	1					MA_218308g0010	G	A	Intergenic	499	GO:2000026	regulation of multicellular organismal development
MA_80033g0010	Yes	-	-	-	-	-	-	-	-	-	-	-	-	-	-	-	-	-	-	-	-	X	1					MA_218308g0010	G	A	Intergenic	499	GO:0009742	brassinosteroid mediated signaling pathway
MA_80818g0010	No	-	-	-	-	-	-	-	-	-	-	-	-	-	-	-	-	-	-	-	-	X	1					MA_218308g0010	G	A	Intergenic	499	GO:0009791	post-embryonic development
MA_85760g0010	No	-	-	-	-	-	-	-	-	-	-	-	-	-	-	-	-	-	-	-	-	X	1				MA_31315:18116	MA_31315g0010	A	G	NSyn	[I -> M];	GO:0009611	response to wounding
MA_93646g0010	No	-	-	-	-	-	-	-	-	-	-	-	-	-	-	-	-	-	-	-	-	X	1					MA_31315g0010	A	G	NSyn	[I -> M];	GO:0009620	response to fungus
MA_101037g0020	No	-	-	-	-	-	-	-	-	-	-	-	-	-	-	-	-	-	-	-	-	X	1					MA_31315g0010	A	G	NSyn	[I -> M];	GO:0009695	jasmonic acid biosynthetic process
MA_102797g0010	No	-	-	-	-	-	-	-	-	-	-	-	-	-	-	-	-	-	-	-	-	X	1					MA_31315g0010	A	G	NSyn	[I -> M];	GO:0009723	response to ethylene
MA_104203g0010	Yes	-	-	-	-	-	-	-	-	-	-	-	-	-	-	-	-	-	-	-	-	X	1					MA_31315g0010	A	G	NSyn	[I -> M];	GO:0009733	response to auxin
MA_114047g0010	Yes	-	-	-	-	-	-	-	-	-	-	-	-	-	-	-	-	-	-	-	-	X	1					MA_31315g0010	A	G	NSyn	[I -> M];	GO:0009738	abscisic acid-activated signaling pathway
MA_114554g0010	Yes	-	X	-	-	-	-	-	-	-	-	-	-	-	-	-	-	-	-	-	-	X	2					MA_31315g0010	A	G	NSyn	[I -> M];	GO:0009753	response to jasmonic acid
MA_129249g0010	No	-	X	-	-	-	-	-	-	-	-	-	-	-	-	-	-	-	-	-	-	X	2					MA_31315g0010	A	G	NSyn	[I -> M];	GO:0009835	fruit ripening
MA_135861g0010	Yes	-	-	-	-	-	-	-	-	-	-	-	-	-	-	-	-	-	-	-	-	X	1					MA_31315g0010	A	G	NSyn	[I -> M];	GO:0042538	hyperosmotic salinity response
MA_140044g0010	No	-	-	-	-	-	-	-	-	-	-	-	-	-	-	-	-	-	-	-	-	X	1					MA_31315g0010	A	G	NSyn	[I -> M];	GO:0048765	root hair cell differentiation
MA_158381g0010	No	-	-	-	-	-	-	-	-	-	-	-	-	-	-	-	-	-	-	-	-	X	1					MA_31315g0010	A	G	NSyn	[I -> M];	GO:0055085	transmembrane transport
MA_195852g0010	Yes	-	-	-	-	-	-	-	-	-	-	-	-	-	-	-	-	-	-	-	-	X	1					MA_31315g0010	A	G	NSyn	[I -> M];	GO:0009414	response to water deprivation
MA_94051g0010	No	-	-	-	-	-	-	-	-	-	-	-	-	-	-	-	-	-	-	-	-	X	1				MA_39122:9110	MA_39122g0010	T	C	Intergenic	5886	GO:0016310	phosphorylation
MA_96038g0010	Yes	-	-	-	-	-	-	-	-	-	-	-	-	-	-	-	-	-	-	-	-	X	1					MA_39122g0010	T	C	Intergenic	5886	GO:0006261	DNA-dependent DNA replication
MA_98889g0010	Yes	-	-	-	-	-	-	-	-	-	-	-	-	-	-	-	-	-	-	-	-	X	1				MA_59576:5308	MA_59576g0010	G	A	Intron	NA	GO:0019288	isopentenyl diphosphate biosynthetic process, methylerythritol 4-phosphate pathway
MA_357675g0010	No	-	-	-	-	-	-	-	-	-	-	-	-	-	-	-	-	-	-	-	-	X	1					MA_59576g0010	G	A	Intron	NA	GO:0045036	protein targeting to chloroplast
MA_417305g0010	Yes	-	-	-	-	-	-	-	-	-	-	-	-	-	-	-	-	-	-	-	-	X	1					MA_59576g0010	G	A	Intron	NA	GO:0006098	pentose-phosphate shunt
MA_436410g0010	No	-	-	-	-	-	-	-	-	-	-	-	-	-	-	-	-	-	-	-	-	X	1				MA_747816:4565	MA_747816g0010	C	T,A	Intron	NA	GO:0006355	regulation of transcription, DNA-templated
MA_469450g0010	No	-	-	-	-	-	-	-	-	-	-	-	-	-	-	-	-	-	-	-	-	X	1					MA_747816g0010	C	T,A	Intron	NA	GO:0008284	positive regulation of cell proliferation
MA_5215129g0010	No	-	-	-	-	-	-	-	-	-	-	-	-	-	-	-	-	-	-	-	-	X	1					MA_747816g0010	C	T,A	Intron	NA	GO:0009735	response to cytokinin
MA_561217g0010	Yes	-	-	-	-	-	-	-	-	-	-	-	-	-	-	-	-	-	-	-	-	X	1					MA_747816g0010	C	T,A	Intron	NA	GO:0009737	response to abscisic acid
MA_619596g0010	No	-	-	-	-	-	-	-	-	-	-	-	-	-	-	-	-	-	-	-	-	X	1					MA_747816g0010	C	T,A	Intron	NA	GO:0009793	embryo development ending in seed dormancy
MA_643041g0010	No	-	-	-	-	-	-	-	-	-	-	-	-	-	-	-	-	-	-	-	-	X	1					MA_747816g0010	C	T,A	Intron	NA	GO:0009845	seed germination
MA_908374g0010	Yes	-	-	-	-	-	-	-	-	-	-	-	-	-	-	-	-	-	-	-	-	X	1					MA_747816g0010	C	T,A	Intron	NA	GO:0010075	regulation of meristem growth
MA_938243g0010	Yes	-	-	-	-	-	-	-	-	-	-	-	-	-	-	-	-	-	-	-	-	X	1					MA_747816g0010	C	T,A	Intron	NA	GO:0010093	specification of floral organ identity
MA_955368g0010	No	-	-	-	-	-	-	-	-	-	-	-	-	-	-	-	-	-	-	-	-	X	1					MA_747816g0010	C	T,A	Intron	NA	GO:0010162	seed dormancy process
MA_10044231g0010	Yes	-	-	-	-	-	-	-	-	-	-	-	-	-	-	-	-	-	-	-	-	X	1					MA_747816g0010	C	T,A	Intron	NA	GO:0048440	carpel development
MA_10130047g0010	Yes	-	-	-	-	-	-	-	-	-	-	-	-	-	-	-	-	-	-	-	-	X	1				MA_75919:12970	MA_75919g0010	T	G	Intergenic	-3688	GO:0006073	cellular glucan metabolic process
MA_10266433g0010	No	-	-	-	-	-	-	-	-	-	-	-	-	-	-	-	-	-	-	-	-	X	1				MA_8178118:1192	MA_8178118g0010	A	G	NSyn	[V -> G];	GO:0006007	glucose catabolic process
MA_10425921g0010	Yes	-	-	-	-	-	-	-	-	-	-	-	-	-	-	-	-	-	-	-	-	X	1					MA_8178118g0010	A	G	NSyn	[V -> G];	GO:0006623	protein targeting to vacuole
MA_10426648g0010	No	-	-	-	-	-	-	-	-	-	-	-	-	-	-	-	-	-	-	-	-	X	1					MA_8178118g0010	A	G	NSyn	[V -> G];	GO:0006816	calcium ion transport
MA_10427069g0010	No	-	-	-	-	-	-	-	-	-	-	-	-	-	-	-	-	-	-	-	-	X	1					MA_8178118g0010	A	G	NSyn	[V -> G];	GO:0007030	Golgi organization
MA_10427285g0010	Yes	-	-	-	-	-	-	-	-	-	-	-	-	-	-	-	-	-	-	-	-	X	1					MA_8178118g0010	A	G	NSyn	[V -> G];	GO:0007033	vacuole organization
MA_10427914g0010	No	-	-	-	-	-	-	-	-	-	-	-	-	-	-	-	-	-	-	-	-	X	1					MA_8178118g0010	A	G	NSyn	[V -> G];	GO:0009651	response to salt stress
MA_10429597g0010	No	-	-	-	-	-	-	-	-	-	-	-	-	-	-	-	-	-	-	-	-	X	1				MA_94328:18652	MA_94328g0020	T	C,A	Intron	NA	GO:0006334	nucleosome assembly
MA_10429917g0010	No	-	-	-	-	-	-	-	-	-	-	-	-	-	-	-	-	-	-	-	-	X	1					MA_94328g0020	T	C,A	Intron	NA	GO:0008283	cell proliferation
MA_10430464g0010	No	-	-	-	-	-	-	-	-	-	-	-	-	-	-	-	-	-	-	-	-	X	1					MA_94328g0020	T	C,A	Intron	NA	GO:0001510	RNA methylation
MA_7137121g0010	Yes	-	-	-	-	-	-	-	-	-	-	-	-	-	-	-	-	-	-	-	-	X	1				MA_96852:11639	MA_96852g0010	A	G	NSyn	[L -> V];	GO:0016139	glycoside catabolic process
MA_7392805g0010	No	-	-	-	-	-	-	-	-	-	-	-	-	-	-	-	-	-	-	-	-	X	1					MA_96852g0010	A	G	NSyn	[L -> V];	GO:0046477	glycosylceramide catabolic process
MA_7484530g0010	No	-	-	-	-	-	-	-	-	-	-	-	-	-	-	-	-	-	-	-	-	X	1					MA_96852g0010	A	G	NSyn	[L -> V];	GO:0009311	oligosaccharide metabolic process
MA_9362485g0010	Yes	-	-	-	-	-	-	-	-	-	-	-	-	-	-	-	-	-	-	-	-	X	1			TempSeason	MA_10426343:26105	MA_10426343g0020	C	T	Intron	NA	GO:0007018	microtubule-based movement
MA_9500957g0010	No	-	-	-	-	-	-	-	-	-	-	-	-	-	-	-	-	-	-	-	-	X	1				MA_10426568:11918	MA_10426568g0010	G	A	Intron	NA	GO:0009231	riboflavin biosynthetic process
MA_9829361g0010	Yes	-	-	-	-	-	-	-	-	-	-	-	-	-	-	-	-	-	-	-	-	X	1				MA_10428555:23761	MA_10428555g0010	C	G	Intron	NA	GO:0006334	nucleosome assembly
MA_10431395g0010	Yes	-	-	-	-	-	-	-	-	-	-	-	-	-	-	-	-	-	-	-	-	X	1				MA_10432877:1121	MA_10432877g0010	G	C	Syn	NA	GO:0009823	cytokinin catabolic process
MA_10431598g0010	Yes	-	-	-	-	-	-	-	-	-	-	-	-	-	-	-	-	-	-	-	-	X	1				MA_10434313:17028	MA_10434313g0010	C	T	Intron	NA	GO:0019288	isopentenyl diphosphate biosynthetic process, methylerythritol 4-phosphate pathway
MA_10431600g0010	No	-	X	-	-	-	-	-	-	-	-	-	-	-	-	-	-	-	-	-	-	X	2					MA_10434313g0010	C	T	Intron	NA	GO:0006096	glycolytic process
MA_10432704g0020	No	-	X	-	-	-	-	-	-	-	-	-	-	-	-	-	-	-	-	-	-	X	2					MA_10434313g0010	C	T	Intron	NA	GO:0019344	cysteine biosynthetic process
MA_10433434g0010	No	-	-	-	-	-	-	-	-	-	-	-	-	-	-	-	-	-	-	-	-	X	1					MA_10434313g0010	C	T	Intron	NA	GO:0006816	calcium ion transport
MA_10433485g0010	Yes	-	-	-	-	-	-	-	-	-	-	-	-	-	-	-	-	-	-	-	-	X	1					MA_10434313g0010	C	T	Intron	NA	GO:0030243	cellulose metabolic process
MA_10433575g0020	Yes	-	-	-	-	-	-	-	-	-	-	-	-	-	-	-	-	-	-	-	-	X	1					MA_10434313g0010	C	T	Intron	NA	GO:0006833	water transport
MA_10433858g0010	No	-	-	-	-	-	-	-	-	-	-	-	-	-	-	-	-	-	-	-	-	X	1					MA_10434313g0010	C	T	Intron	NA	GO:0006972	hyperosmotic response
MA_10434791g0010	No	-	-	-	-	-	-	-	-	-	-	-	-	-	-	-	-	-	-	-	-	X	1					MA_10434313g0010	C	T	Intron	NA	GO:0007030	Golgi organization
MA_10434945g0010	Yes	-	-	-	-	-	-	-	-	-	-	-	-	-	-	-	-	-	-	-	-	X	1					MA_10434313g0010	C	T	Intron	NA	GO:0009266	response to temperature stimulus
MA_10435291g0010	No	-	-	-	-	-	-	-	-	-	-	-	-	-	-	-	-	-	-	-	-	X	1					MA_10434313g0010	C	T	Intron	NA	GO:0032880	regulation of protein localization
MA_10435985g0010	No	-	-	-	-	-	-	-	-	-	-	-	-	X	-	X	-	X	-	-	-	X	4					MA_10434313g0010	C	T	Intron	NA	GO:0009651	response to salt stress
MA_10436126g0010	No	-	-	-	-	-	-	-	-	-	-	-	-	-	-	-	-	-	-	-	-	X	1					MA_10434313g0010	C	T	Intron	NA	GO:0042744	hydrogen peroxide catabolic process
MA_10436196g0020	No	-	-	-	-	-	-	-	-	-	-	-	-	-	-	-	-	-	-	-	-	X	1					MA_10434313g0010	C	T	Intron	NA	GO:0009750	response to fructose
MA_10436862g0010	No	-	-	-	-	-	-	-	-	-	-	-	-	-	-	-	-	-	-	-	-	X	1					MA_10434313g0010	C	T	Intron	NA	GO:0046686	response to cadmium ion
MA_10436965g0010	Yes	-	-	-	-	-	-	-	-	-	-	-	-	-	-	-	-	-	-	-	-	X	1					MA_10434313g0010	C	T	Intron	NA	GO:0009832	plant-type cell wall biogenesis
MA_10437066g0010	No	-	-	-	-	-	-	-	-	-	-	-	-	-	-	-	-	-	-	-	-	X	1					MA_10434313g0010	C	T	Intron	NA	GO:0010075	regulation of meristem growth
MA_10434553g0010	No	-	-	-	-	-	-	-	-	-	-	-	-	-	X	-	X	-	X	-	-	X	4					MA_10434313g0010	C	T	Intron	NA	GO:0016049	cell growth
MA_10436305g0010	No	-	X	-	X	-	-	X	-	-	-	-	-	-	-	-	-	-	-	-	-	X	4					MA_10434313g0010	C	T	Intron	NA	GO:0006094	gluconeogenesis
MA_10271g0010	No	-	-	-	-	-	-	-	-	-	-	-	-	-	-	-	-	-	-	-	-	X	1				MA_10435703:10261	MA_10435703g0010	G	A	NSyn	[D -> E];	GO:0010218	response to far red light
MA_15605g0010	No	-	-	-	-	-	-	-	-	-	-	-	-	-	-	-	-	-	-	-	-	X	1					MA_10435703g0010	G	A	NSyn	[D -> E];	GO:0010264	myo-inositol hexakisphosphate biosynthetic process
MA_15889g0020	Yes	-	-	-	-	-	-	-	-	-	-	-	-	-	-	-	-	-	-	-	-	X	1					MA_10435703g0010	G	A	NSyn	[D -> E];	GO:0015996	chlorophyll catabolic process
MA_17539g0010	Yes	-	-	-	-	-	-	-	-	-	-	-	-	-	-	-	-	-	-	-	-	X	1					MA_10435703g0010	G	A	NSyn	[D -> E];	GO:0009637	response to blue light
MA_20198g0010	No	-	-	-	-	-	-	-	-	-	-	-	-	-	-	-	-	-	-	-	-	X	1					MA_10435703g0010	G	A	NSyn	[D -> E];	GO:0009765	photosynthesis, light harvesting
MA_27369g0020	No	-	-	-	-	-	-	-	-	-	-	-	-	-	-	-	-	-	-	-	-	X	1				MA_10436883:21333	MA_10436883g0010	A	G	Intron	NA	GO:0006810	transport
MA_2847g0010	No	-	-	-	-	-	-	-	-	-	-	-	-	-	-	-	-	-	-	-	-	X	1					MA_10436883g0010	A	G	Intron	NA	GO:0009987	cellular process
MA_5226g0020	No	-	-	-	-	-	-	-	-	-	-	-	-	-	-	-	-	-	-	-	-	X	1				MA_11179:26234	MA_11179g0010	G	A	Intron	NA	GO:0006200	ATP catabolic process
MA_7734g0010	No	-	-	-	-	-	-	-	-	-	-	-	-	-	-	-	-	-	-	-	-	X	1					MA_11179g0010	G	A	Intron	NA	GO:0006979	response to oxidative stress
MA_40935g0020	No	-	-	-	-	-	-	-	-	-	-	-	-	-	-	-	-	-	-	-	-	X	1					MA_11179g0010	G	A	Intron	NA	GO:0015986	ATP synthesis coupled proton transport
MA_43513g0010	Yes	-	-	-	-	-	-	-	-	-	-	-	-	-	-	-	-	-	-	-	-	X	1					MA_11179g0010	G	A	Intron	NA	GO:0015991	ATP hydrolysis coupled proton transport
MA_48965g0010	No	-	-	-	-	-	-	-	-	-	-	-	-	-	-	-	-	-	-	-	-	X	1					MA_11179g0010	G	A	Intron	NA	GO:0046686	response to cadmium ion
MA_49591g0010	No	-	-	-	-	-	-	-	-	-	-	-	-	-	-	-	-	-	-	-	-	X	1				MA_118377:16486	MA_118377g0010	A	G	Syn	NA	GO:0006413	translational initiation
MA_53795g0010	No	-	-	-	-	-	-	-	-	-	-	-	-	-	-	-	-	-	-	-	-	X	1				MA_122748:11805	MA_122748g0010	T	C	NSyn	[L -> P];	GO:0048653	anther development
MA_61067g0010	No	-	-	-	-	-	-	-	-	-	-	-	-	-	-	-	-	-	-	-	-	X	1				MA_1461:28441	MA_1461g0010	A	G	NSyn	[H -> Q];	GO:0006829	zinc ion transport
MA_61717g0010	No	-	-	-	-	-	-	-	-	-	-	-	-	-	-	-	-	-	-	-	-	X	1					MA_1461g0010	A	G	NSyn	[H -> Q];	GO:0008152	metabolic process
MA_89609g0010	No	-	-	-	-	-	-	-	-	-	-	-	-	-	-	-	-	-	-	-	-	X	1					MA_1461g0010	A	G	NSyn	[H -> Q];	GO:0009987	cellular process
MA_91829g0010	No	-	-	-	-	-	-	-	-	-	-	-	-	-	-	-	-	-	-	-	-	X	1					MA_1461g0010	A	G	NSyn	[H -> Q];	GO:0010043	response to zinc ion
MA_112503g0010	No	-	-	-	-	-	-	-	-	-	-	-	-	-	-	-	-	-	-	-	-	X	1					MA_1461g0010	A	G	NSyn	[H -> Q];	GO:0015691	cadmium ion transport
MA_115757g0010	Yes	-	-	-	-	-	-	-	-	-	-	-	-	-	-	-	-	-	-	-	-	X	1					MA_1461g0010	A	G	NSyn	[H -> Q];	GO:0032025	response to cobalt ion
MA_122077g0010	Yes	-	-	-	-	-	-	-	-	-	-	-	-	-	-	-	-	-	-	-	-	X	1					MA_1461g0010	A	G	NSyn	[H -> Q];	GO:0046686	response to cadmium ion
MA_127254g0010	No	-	-	-	-	-	-	-	-	-	-	-	-	-	-	-	-	-	-	-	-	X	1					MA_1461g0010	A	G	NSyn	[H -> Q];	GO:0055069	zinc ion homeostasis
MA_131540g0010	Yes	-	-	-	-	-	-	-	-	-	-	-	-	-	-	-	-	-	-	-	-	X	1				MA_20298:1049	MA_20298g0010	C	T	NSyn	[R -> L];	GO:0048283	indeterminate inflorescence morphogenesis
MA_136326g0010	No	-	-	-	-	-	-	-	-	-	-	-	-	-	-	-	-	-	-	-	-	X	1					MA_20298g0010	C	T	NSyn	[R -> L];	GO:0080167	response to karrikin
MA_162816g0010	No	-	-	-	-	-	-	-	-	-	-	-	-	-	-	-	-	-	-	-	-	X	1					MA_20298g0010	C	T	NSyn	[R -> L];	GO:0009620	response to fungus
MA_171151g0020	No	-	-	-	-	-	-	-	-	-	-	-	-	-	-	-	-	-	-	-	-	X	1					MA_20298g0010	C	T	NSyn	[R -> L];	GO:0009640	photomorphogenesis
MA_177098g0010	No	-	-	-	-	-	-	-	-	-	-	-	-	-	-	-	-	-	-	-	-	X	1					MA_20298g0010	C	T	NSyn	[R -> L];	GO:0009733	response to auxin
MA_206479g0010	No	-	-	-	-	-	-	-	-	-	-	-	-	-	-	-	-	-	-	-	-	X	1					MA_20298g0010	C	T	NSyn	[R -> L];	GO:0009826	unidimensional cell growth
MA_94963g0010	Yes	-	-	-	-	-	-	-	-	-	-	-	-	-	-	-	-	-	-	-	-	X	1					MA_20298g0010	C	T	NSyn	[R -> L];	GO:0009926	auxin polar transport
MA_312195g0010	No	-	-	-	-	-	-	-	-	-	-	-	-	-	-	-	-	-	-	-	-	X	1					MA_20298g0010	C	T	NSyn	[R -> L];	GO:0010073	meristem maintenance
MA_495832g0010	No	-	-	-	-	-	-	-	-	-	-	-	X	-	-	-	-	X	-	-	-	X	3					MA_20298g0010	C	T	NSyn	[R -> L];	GO:0010311	lateral root formation
MA_670917g0010	No	-	-	-	-	-	-	-	-	-	-	-	-	-	-	-	-	-	-	-	-	X	1					MA_20298g0010	C	T	NSyn	[R -> L];	GO:0016036	cellular response to phosphate starvation
MA_893738g0010	No	-	-	-	-	-	-	-	-	-	-	-	-	-	-	-	-	-	-	-	-	X	1				MA_2789:39816	MA_2789g0010	C	T	Intron	NA	GO:0015802	basic amino acid transport
MA_940838g0010	No	-	-	-	-	-	-	-	-	-	-	-	-	-	-	-	-	-	-	-	-	X	1					MA_2789g0010	C	T	Intron	NA	GO:0006606	protein import into nucleus
MA_961000g0010	No	-	-	-	-	-	-	-	-	-	-	-	-	-	-	-	-	-	-	-	-	X	1					MA_2789g0010	C	T	Intron	NA	GO:0016558	protein import into peroxisome matrix
MA_10063149g0010	No	-	-	-	-	-	-	-	-	-	-	-	-	-	-	-	-	-	X	-	-	X	2					MA_2789g0010	C	T	Intron	NA	GO:0006612	protein targeting to membrane
MA_10426350g0010	No	-	-	-	-	-	-	-	-	-	-	-	-	-	-	-	-	-	-	-	-	X	1					MA_2789g0010	C	T	Intron	NA	GO:0043069	negative regulation of programmed cell death
MA_10426350g0020	No	-	-	-	-	-	-	-	-	-	-	-	-	-	-	-	-	-	-	-	-	X	1					MA_2789g0010	C	T	Intron	NA	GO:0006820	anion transport
MA_10426643g0010	No	-	-	-	-	-	-	-	-	-	-	-	-	-	-	-	-	-	-	-	-	X	1					MA_2789g0010	C	T	Intron	NA	GO:0006862	nucleotide transport
MA_10427896g0010	No	-	-	-	-	-	-	-	-	-	-	-	-	-	-	-	-	-	-	-	-	X	1					MA_2789g0010	C	T	Intron	NA	GO:0006869	lipid transport
MA_10428126g0010	Yes	-	-	-	-	-	-	-	-	-	-	-	-	-	-	-	-	-	-	-	-	X	1					MA_2789g0010	C	T	Intron	NA	GO:0006888	ER to Golgi vesicle-mediated transport
MA_7271652g0010	No	-	-	-	-	-	-	-	-	-	-	-	-	-	-	-	-	-	-	-	-	X	1					MA_2789g0010	C	T	Intron	NA	GO:0006891	intra-Golgi vesicle-mediated transport
MA_8382740g0010	No	-	-	-	-	-	-	-	-	-	-	-	-	-	-	-	-	-	-	-	-	X	1					MA_2789g0010	C	T	Intron	NA	GO:0043090	amino acid import
MA_8887549g0010	No	-	-	-	-	-	-	-	-	-	-	-	-	-	-	-	-	-	-	-	-	X	1					MA_2789g0010	C	T	Intron	NA	GO:0006944	membrane fusion
MA_10430844g0020	No	-	-	-	-	-	-	-	-	-	-	-	-	-	-	-	-	-	-	-	-	X	1					MA_2789g0010	C	T	Intron	NA	GO:0043269	regulation of ion transport
MA_10431733g0010	No	-	-	-	-	-	-	-	-	-	-	-	-	-	-	-	-	-	-	-	-	X	1					MA_2789g0010	C	T	Intron	NA	GO:0010351	lithium ion transport
MA_10431735g0020	Yes	-	-	-	-	-	-	-	-	-	-	-	-	-	-	-	-	-	-	-	-	X	1					MA_2789g0010	C	T	Intron	NA	GO:0010363	regulation of plant-type hypersensitive response
MA_10431946g0010	No	-	-	-	-	-	-	-	-	-	-	-	-	-	-	-	-	-	-	-	-	X	1					MA_2789g0010	C	T	Intron	NA	GO:0015696	ammonium transport
MA_10433001g0010	No	-	-	-	-	-	-	-	-	-	-	-	-	-	-	-	-	-	-	-	-	X	1				MA_31315:18116	MA_31315g0010	A	G	NSyn	[I -> M];	GO:0009611	response to wounding
MA_10433381g0010	No	-	-	-	-	-	-	-	-	-	-	-	-	-	-	-	-	-	-	-	-	X	1					MA_31315g0010	A	G	NSyn	[I -> M];	GO:0009620	response to fungus
MA_10434191g0010	No	-	-	-	-	-	-	-	-	-	-	-	-	-	-	-	-	-	-	-	-	X	1					MA_31315g0010	A	G	NSyn	[I -> M];	GO:0009695	jasmonic acid biosynthetic process
MA_10434812g0010	Yes	-	-	-	-	-	-	-	-	-	-	-	-	-	-	-	-	-	-	-	-	X	1					MA_31315g0010	A	G	NSyn	[I -> M];	GO:0009723	response to ethylene
MA_10436446g0010	No	-	-	-	-	-	-	-	-	-	-	-	-	-	-	-	-	-	-	-	-	X	1					MA_31315g0010	A	G	NSyn	[I -> M];	GO:0009733	response to auxin
MA_10437215g0010	Yes	-	-	-	-	-	-	-	-	-	-	-	-	-	-	-	-	-	-	-	-	X	1					MA_31315g0010	A	G	NSyn	[I -> M];	GO:0009738	abscisic acid-activated signaling pathway
MA_14844g0010	Yes	-	-	X	-	-	-	-	-	-	-	-	-	-	-	-	-	-	-	-	-	-	1					MA_31315g0010	A	G	NSyn	[I -> M];	GO:0009753	response to jasmonic acid
MA_15346g0010	No	-	-	X	-	-	-	-	-	-	-	-	-	-	-	-	-	-	-	-	-	-	1					MA_31315g0010	A	G	NSyn	[I -> M];	GO:0009835	fruit ripening
MA_18814g0010	No	-	-	X	-	-	X	-	X	-	-	-	-	-	-	-	-	-	-	-	-	-	3					MA_31315g0010	A	G	NSyn	[I -> M];	GO:0042538	hyperosmotic salinity response
MA_2332g0010	No	-	-	X	-	-	-	-	X	-	-	-	-	-	-	-	-	-	-	-	-	-	2					MA_31315g0010	A	G	NSyn	[I -> M];	GO:0048765	root hair cell differentiation
MA_2409g0010	No	-	-	X	-	-	X	-	X	-	-	-	-	-	-	-	-	-	-	-	-	-	3					MA_31315g0010	A	G	NSyn	[I -> M];	GO:0055085	transmembrane transport
MA_6262g0010	No	-	-	X	-	-	-	-	X	-	-	-	-	-	-	-	-	-	-	-	-	-	2					MA_31315g0010	A	G	NSyn	[I -> M];	GO:0009414	response to water deprivation
MA_6511g0010	No	-	-	X	-	-	-	-	-	-	-	-	-	-	-	-	-	-	-	-	-	-	1				MA_315276:162	MA_315276g0010	T	A	Intergenic	656	GO:0006457	protein folding
MA_9755g0010	Yes	-	-	X	-	-	-	-	-	-	-	-	-	-	-	-	-	-	-	-	-	-	1					MA_315276g0010	T	A	Intergenic	656	GO:0006626	protein targeting to mitochondrion
MA_34293g0010	No	-	-	X	-	-	-	-	-	-	-	-	-	-	-	-	-	-	-	-	-	-	1					MA_315276g0010	T	A	Intergenic	656	GO:0009220	pyrimidine ribonucleotide biosynthetic process
MA_35712g0010	Yes	-	-	X	-	-	-	-	-	-	-	-	-	-	-	-	-	-	-	-	-	-	1					MA_315276g0010	T	A	Intergenic	656	GO:0010286	heat acclimation
MA_49735g0010	No	-	-	X	-	-	X	-	-	-	-	-	-	-	-	-	-	-	-	-	-	-	2				MA_46536:5856	MA_46536g0010	C	A,T	Intron	NA	GO:0019760	glucosinolate metabolic process
MA_52613g0010	No	-	-	X	-	-	-	-	-	-	-	-	-	-	-	-	-	-	-	-	-	-	1					MA_46536g0010	C	A,T	Intron	NA	GO:0048193	Golgi vesicle transport
MA_56916g0010	No	X	-	X	-	-	-	-	X	-	-	-	-	-	-	-	-	-	-	-	-	-	3					MA_46536g0010	C	A,T	Intron	NA	GO:0006623	protein targeting to vacuole
MA_66348g0010	Yes	-	-	X	-	-	X	-	X	-	-	-	-	-	-	-	-	-	-	-	-	-	3					MA_46536g0010	C	A,T	Intron	NA	GO:0006944	membrane fusion
MA_66828g0010	No	-	-	X	-	-	-	-	X	-	-	-	-	-	-	-	-	-	-	-	-	-	2				MA_508435:2428	MA_508435g0010	C	T	Intergenic	593	GO:0010029	regulation of seed germination
MA_87026g0010	Yes	-	-	X	-	-	-	-	-	-	-	-	-	-	-	-	-	-	-	-	-	-	1				MA_8816501:28	MA_8816501g0010	G	T	Intergenic	1203	GO:0006810	transport
MA_87055g0010	Yes	-	-	X	-	-	-	-	X	-	-	-	-	-	-	-	-	-	-	-	-	-	2				MA_9125:30557	MA_9125g0010	A	C	Intron	NA	GO:0010078	maintenance of root meristem identity
MA_90433g0010	No	-	-	X	-	-	X	-	X	-	-	-	-	-	-	-	-	-	-	-	-	-	3					MA_9125g0010	A	C	Intron	NA	GO:0010468	regulation of gene expression
MA_101849g0010	No	-	-	X	-	-	-	-	X	-	-	-	-	-	-	-	-	-	-	-	-	-	2					MA_9125g0010	A	C	Intron	NA	GO:0010492	maintenance of shoot apical meristem identity
MA_101965g0010	No	-	-	X	-	-	-	-	-	-	-	-	-	-	-	-	-	-	-	-	-	-	1					MA_9125g0010	A	C	Intron	NA	GO:0031347	regulation of defense response
MA_129584g0010	No	-	-	X	-	-	X	-	X	-	-	-	-	-	-	-	-	-	-	-	-	-	3					MA_9125g0010	A	C	Intron	NA	GO:0046740	transport of virus in host, cell to cell
MA_130421g0010	No	-	-	X	-	-	-	-	-	-	-	-	-	-	-	-	-	-	-	-	-	-	1					MA_9125g0010	A	C	Intron	NA	GO:0080022	primary root development
MA_138164g0010	No	-	-	X	-	-	-	-	-	-	-	-	-	-	-	-	-	-	-	-	-	-	1					MA_9125g0010	A	C	Intron	NA	GO:0010071	root meristem specification
MA_175132g0010	No	-	-	X	-	-	X	-	X	-	-	-	-	-	-	-	-	-	-	-	-	-	3				MA_9408507:2723	MA_9408507g0010	A	G	NSyn	[I -> M];	GO:0051555	flavonol biosynthetic process
MA_190452g0010	No	X	-	X	-	-	X	-	X	-	-	-	-	-	-	-	-	-	-	-	-	-	4					MA_9408507g0010	A	G	NSyn	[I -> M];	GO:0055114	oxidation-reduction process
MA_200491g0010	No	-	-	X	-	-	-	-	-	-	-	-	-	-	-	-	-	-	-	-	-	-	1				MA_95226:5553	MA_95226g0010	A	G	NSyn	[L -> *];	GO:0009751	response to salicylic acid
MA_217582g0010	No	-	-	X	-	-	-	-	-	-	-	-	-	-	-	-	-	-	-	-	-	-	1					MA_95226g0010	A	G	NSyn	[L -> *];	GO:0009753	response to jasmonic acid
MA_329544g0010	No	-	-	X	-	-	-	-	-	-	-	-	-	-	-	-	-	-	-	-	-	-	1					MA_95226g0010	A	G	NSyn	[L -> *];	GO:0009909	regulation of flower development
MA_404302g0010	No	-	-	X	-	-	-	-	-	-	-	-	-	-	-	-	-	-	-	-	-	-	1					MA_95226g0010	A	G	NSyn	[L -> *];	GO:0048443	stamen development
MA_565112g0010	No	-	-	X	-	-	-	-	X	-	-	-	-	-	-	-	-	-	-	-	-	-	2					MA_95226g0010	A	G	NSyn	[L -> *];	GO:0006355	regulation of transcription, DNA-templated
MA_643484g0010	No	-	-	X	-	-	-	-	-	-	-	-	-	-	-	-	-	-	-	-	-	-	1				MA_9770591:876	MA_9770591g0010	C	A	NSyn	[W -> *];	GO:0006810	transport
MA_6817366g0010	No	-	-	X	-	-	-	-	-	-	-	-	-	-	-	-	-	-	-	-	-	-	1			Photoperiod	MA_104203:52001	MA_104203g0010	C	T,G	Intron	NA	GO:0006468	protein phosphorylation
MA_809358g0010	No	-	-	X	-	-	X	-	-	-	-	-	-	-	-	-	-	-	-	-	-	-	2					MA_104203g0010	C	T,G	Intron	NA	GO:0055114	oxidation-reduction process
MA_948911g0010	No	-	-	X	-	-	-	-	-	-	-	-	-	-	-	-	-	-	-	-	-	-	1				MA_10425921:10817	MA_10425921g0010	G	A	Intron	NA	GO:0042752	regulation of circadian rhythm
MA_10036834g0010	No	-	-	X	-	-	-	-	-	-	-	-	-	-	-	-	-	-	-	-	-	-	1					MA_10425921g0010	G	A	Intron	NA	GO:0009585	red, far-red light phototransduction
MA_10068736g0010	No	X	-	X	-	-	X	-	X	-	-	-	-	-	-	-	-	-	-	-	-	-	4				MA_10428126:4030	MA_10428126g0010	C	T	Intron	NA	GO:0009410	response to xenobiotic stimulus
MA_10201285g0010	Yes	-	-	X	-	-	X	-	-	-	-	-	-	-	-	-	-	-	-	-	-	-	2					MA_10428126g0010	C	T	Intron	NA	GO:0009627	systemic acquired resistance
MA_10425970g0010	No	-	-	X	-	-	-	-	X	-	-	-	-	-	-	-	-	-	-	-	-	-	2					MA_10428126g0010	C	T	Intron	NA	GO:0009863	salicylic acid mediated signaling pathway
MA_10426766g0010	No	-	-	X	-	-	-	-	X	-	-	-	-	-	-	-	-	-	-	-	-	-	2					MA_10428126g0010	C	T	Intron	NA	GO:0009909	regulation of flower development
MA_10428622g0010	No	X	-	X	-	-	-	-	X	-	-	-	-	-	-	-	-	-	-	-	-	-	3					MA_10428126g0010	C	T	Intron	NA	GO:0006355	regulation of transcription, DNA-templated
MA_8069842g0010	Yes	-	-	X	-	-	-	-	-	-	-	-	-	-	-	-	-	-	-	-	-	-	1				MA_10431395:24718	MA_10431395g0010	G	T	Intron	NA	GO:0009965	leaf morphogenesis
MA_8318995g0010	Yes	X	-	X	-	-	-	-	X	-	-	-	-	-	-	-	-	-	-	-	-	-	3					MA_10431395g0010	G	T	Intron	NA	GO:0010078	maintenance of root meristem identity
MA_8444784g0010	No	-	-	X	-	-	X	-	X	-	-	-	-	-	-	-	-	-	-	-	-	-	3					MA_10431395g0010	G	T	Intron	NA	GO:0006094	gluconeogenesis
MA_8589278g0010	No	X	-	X	-	-	-	-	X	-	-	-	-	-	-	-	-	-	-	-	-	-	3					MA_10431395g0010	G	T	Intron	NA	GO:0010386	lateral root formation
MA_9177476g0010	No	X	-	X	-	-	-	-	-	-	-	-	-	-	-	-	-	-	-	-	-	-	2					MA_10431395g0010	G	T	Intron	NA	GO:0006096	glycolytic process
MA_10431134g0010	Yes	-	-	X	X	-	X	-	X	X	-	-	-	-	-	-	-	-	-	-	-	-	5					MA_10431395g0010	G	T	Intron	NA	GO:0006635	fatty acid beta-oxidation
MA_10431158g0020	No	X	-	X	-	-	-	-	X	-	-	-	-	-	-	-	-	-	-	-	-	-	3					MA_10431395g0010	G	T	Intron	NA	GO:0007292	female gamete generation
MA_10435050g0010	No	-	-	X	-	-	X	-	X	-	-	-	-	-	-	-	-	-	-	-	-	-	3					MA_10431395g0010	G	T	Intron	NA	GO:0035266	meristem growth
MA_10435697g0010	No	-	-	X	-	-	-	-	X	-	-	-	-	-	-	-	-	-	-	-	-	-	2					MA_10431395g0010	G	T	Intron	NA	GO:0042023	DNA endoreduplication
MA_10435894g0010	No	-	-	X	-	-	-	-	-	-	-	-	-	-	-	-	-	-	-	-	-	-	1					MA_10431395g0010	G	T	Intron	NA	GO:0009407	toxin catabolic process
MA_10436287g0020	No	-	-	X	-	-	-	-	-	-	-	-	-	-	-	-	-	-	-	-	-	-	1					MA_10431395g0010	G	T	Intron	NA	GO:0043161	proteasome-mediated ubiquitin-dependent protein catabolic process
MA_20589g0010	No	-	-	-	X	-	-	X	-	X	-	-	-	-	-	-	-	-	-	-	-	-	3					MA_10431395g0010	G	T	Intron	NA	GO:0009408	response to heat
MA_629576g0010	No	-	-	-	X	-	-	X	-	X	-	-	-	-	-	-	-	-	-	-	-	-	3					MA_10431395g0010	G	T	Intron	NA	GO:0046686	response to cadmium ion
MA_774352g0010	No	-	-	-	X	-	-	X	-	-	-	-	-	-	-	-	-	-	-	-	-	-	2					MA_10431395g0010	G	T	Intron	NA	GO:0009651	response to salt stress
MA_921198g0010	No	-	-	-	X	-	-	X	-	-	-	-	-	-	-	-	-	-	-	-	-	-	2					MA_10431395g0010	G	T	Intron	NA	GO:0009853	photorespiration
MA_10428009g0010	Yes	-	-	-	X	-	-	X	-	X	-	-	-	-	-	-	-	-	-	-	-	-	3					MA_10431395g0010	G	T	Intron	NA	GO:0009933	meristem structural organization
MA_10078g0020	No	-	-	-	X	-	-	-	-	X	-	-	-	-	-	-	-	-	-	-	-	-	2				MA_10431598:4430	MA_10431598g0010	G	A	Intron	NA	GO:0006085	acetyl-CoA biosynthetic process
MA_13210g0010	Yes	-	-	-	X	-	-	-	-	X	-	-	-	-	-	-	-	-	-	-	-	-	2					MA_10431598g0010	G	A	Intron	NA	GO:0006623	protein targeting to vacuole
MA_15760g0020	No	-	-	-	X	-	-	-	-	X	-	-	-	-	-	-	-	-	-	-	-	-	2				MA_10431686:2270	MA_10431686g0010	A	G	NSyn	[I -> V];	GO:0022402	cell cycle process
MA_21256g0010	Yes	-	-	-	X	-	-	-	-	-	-	-	-	-	-	-	-	-	-	-	-	-	1					MA_10431686g0010	A	G	NSyn	[I -> V];	GO:0006281	DNA repair
MA_24759g0010	No	-	-	-	X	-	-	-	-	X	-	-	-	-	X	-	X	-	-	-	-	-	4					MA_10431686g0010	A	G	NSyn	[I -> V];	GO:0007059	chromosome segregation
MA_25307g0030	No	-	-	-	X	-	-	-	-	-	-	-	-	-	-	-	-	-	-	-	-	-	1				MA_10431735:8756	MA_10431735g0020	T	A	Intron	NA	GO:0009987	cellular process
MA_27109g0010	No	-	-	-	X	-	-	X	-	X	-	-	-	-	-	-	-	-	-	-	-	-	3					MA_10431735g0020	T	A	Intron	NA	GO:0010048	vernalization response
MA_27109g0030	No	-	-	-	X	-	-	-	-	X	-	-	-	-	-	-	-	-	-	-	-	-	2					MA_10431735g0020	T	A	Intron	NA	GO:0016485	protein processing
MA_809g0010	No	-	-	-	X	-	-	-	-	X	-	-	-	-	-	-	-	-	-	-	-	-	2					MA_10431735g0020	T	A	Intron	NA	GO:0006508	proteolysis
MA_9143g0010	Yes	-	-	-	X	-	-	-	-	-	-	-	-	-	-	-	-	-	-	-	-	-	1				MA_10433485:7834	MA_10433485g0010	A	C	Intergenic	50	GO:0008152	metabolic process
MA_42211g0010	Yes	-	-	-	X	-	-	-	-	X	-	-	-	-	-	-	-	-	-	-	-	-	2				MA_10433575:94436	MA_10433575g0020	G	A	Intron	NA	GO:0048573	photoperiodism, flowering
MA_50054g0010	No	-	-	-	X	-	-	-	-	-	-	-	-	-	-	-	-	-	-	-	-	-	1					MA_10433575g0020	G	A	Intron	NA	GO:0006635	fatty acid beta-oxidation
MA_53125g0010	No	-	-	-	X	-	-	X	-	X	-	-	-	-	-	-	-	-	-	-	-	-	3					MA_10433575g0020	G	A	Intron	NA	GO:0016558	protein import into peroxisome matrix
MA_62899g0010	No	-	X	-	X	-	-	-	-	-	-	-	-	-	-	-	-	-	-	-	-	-	2				MA_10434812:10627	MA_10434812g0010	A	G	Intron	NA	GO:0008152	metabolic process
MA_75409g0010	No	-	-	-	X	-	-	X	-	-	-	-	-	-	-	-	-	-	-	-	-	-	2				MA_10434945:13739	MA_10434945g0010	T	C	Intergenic	-8798	GO:0006596	polyamine biosynthetic process
MA_86963g0020	No	-	-	-	X	-	-	-	-	X	-	-	-	-	-	-	-	-	-	-	-	-	2				MA_10436965:20378	MA_10436965g0010	C	A	Intron	NA	GO:0010493	Lewis a epitope biosynthetic process
MA_88595g0020	No	-	-	-	X	-	-	-	-	-	-	-	-	-	-	-	-	-	-	-	-	-	1				MA_114554:5440	MA_114554g0010	T	A	Intron	NA	GO:0006334	nucleosome assembly
MA_93292g0010	Yes	-	-	-	X	-	-	-	-	X	-	-	-	-	-	-	-	-	-	-	-	-	2					MA_114554g0010	T	A	Intron	NA	GO:0006338	chromatin remodeling
MA_93305g0010	No	-	-	-	X	-	-	-	-	X	-	-	-	-	-	-	-	-	-	-	-	-	2					MA_114554g0010	T	A	Intron	NA	GO:0008283	cell proliferation
MA_93411g0010	Yes	-	-	-	X	-	-	-	-	-	-	-	-	-	-	-	-	-	-	-	-	-	1					MA_114554g0010	T	A	Intron	NA	GO:0009909	regulation of flower development
MA_140175g0010	No	-	-	-	X	-	-	-	-	X	-	-	-	-	-	-	-	-	-	-	-	-	2					MA_114554g0010	T	A	Intron	NA	GO:0016048	detection of temperature stimulus
MA_170251g0010	Yes	-	-	-	X	-	-	-	-	-	-	-	-	-	-	-	-	-	-	-	-	-	1					MA_114554g0010	T	A	Intron	NA	GO:0034968	histone lysine methylation
MA_205664g0010	No	-	-	-	X	X	-	-	-	-	-	-	-	-	-	-	-	-	-	-	-	-	2					MA_114554g0010	T	A	Intron	NA	GO:0042742	defense response to bacterium
MA_222324g0010	Yes	-	-	-	X	-	-	X	-	X	-	-	-	-	-	-	-	-	-	-	-	-	3					MA_114554g0010	T	A	Intron	NA	GO:0048449	floral organ formation
MA_241151g0010	No	-	-	-	X	-	-	-	-	-	-	-	-	-	-	-	-	-	-	-	-	-	1					MA_114554g0010	T	A	Intron	NA	GO:0001510	RNA methylation
MA_286190g0010	No	-	-	-	X	-	-	-	-	-	-	-	-	-	-	-	-	-	-	-	-	-	1				MA_115757:5510	MA_115757g0010	T	G	Intron	NA	GO:0009987	cellular process
MA_381619g0010	No	-	-	-	X	-	-	X	-	X	-	-	-	-	-	-	-	-	-	-	-	-	3					MA_115757g0010	T	G	Intron	NA	GO:0048868	pollen tube development
MA_382177g0010	No	X	-	-	X	-	-	-	-	X	-	-	-	-	-	-	-	-	-	-	-	-	3				MA_122077:7651	MA_122077g0010	C	A	Intron	NA	GO:0009657	plastid organization
MA_395650g0010	No	-	-	-	X	-	-	-	-	X	-	-	-	-	-	-	-	-	-	-	-	-	2					MA_122077g0010	C	A	Intron	NA	GO:0010206	photosystem II repair
MA_649567g0010	No	X	-	-	X	-	-	-	-	X	-	-	-	-	-	-	-	-	-	-	-	-	3					MA_122077g0010	C	A	Intron	NA	GO:0010207	photosystem II assembly
MA_657153g0010	No	-	-	-	X	X	-	-	-	-	-	-	-	-	-	-	-	-	-	-	-	-	2					MA_122077g0010	C	A	Intron	NA	GO:0035304	regulation of protein dephosphorylation
MA_10427025g0010	Yes	-	-	-	X	-	-	-	-	-	-	-	-	-	-	-	-	-	-	-	-	-	1					MA_122077g0010	C	A	Intron	NA	GO:0006098	pentose-phosphate shunt
MA_10427420g0010	Yes	-	-	-	X	-	-	-	-	-	-	-	-	-	-	-	-	-	-	-	-	-	1					MA_122077g0010	C	A	Intron	NA	GO:0006364	rRNA processing
MA_10428091g0010	No	-	-	-	X	-	-	-	-	-	-	-	-	-	-	-	-	-	-	-	-	-	1				MA_131540:12087	MA_131540g0010	G	T,C	NSyn	[Q -> *];	GO:0006351	transcription, DNA-templated
MA_10429866g0030	No	-	-	-	X	-	-	-	-	-	-	-	-	-	-	-	-	-	-	-	-	-	1				MA_135861:17267	MA_135861g0010	C	T	Intergenic	-13797	GO:0006633	fatty acid biosynthetic process
MA_10431149g0020	No	-	-	-	X	-	-	-	-	X	-	-	-	-	-	-	-	-	-	-	-	-	2					MA_135861g0010	C	T	Intergenic	-13797	GO:0009611	response to wounding
MA_10433430g0010	No	-	-	-	X	-	-	-	-	-	-	-	-	-	-	-	-	-	-	-	-	-	1					MA_135861g0010	C	T	Intergenic	-13797	GO:0009805	coumarin biosynthetic process
MA_10434639g0010	No	-	-	-	X	-	-	X	-	X	-	-	-	-	-	-	-	-	-	-	-	-	3					MA_135861g0010	C	T	Intergenic	-13797	GO:0001676	long-chain fatty acid metabolic process
MA_10434848g0010	No	-	-	-	X	-	-	-	-	-	-	-	-	-	-	-	-	-	-	-	-	-	1					MA_135861g0010	C	T	Intergenic	-13797	GO:0002213	defense response to insect
MA_10435849g0020	No	-	-	-	X	-	-	-	-	X	-	-	-	-	-	-	-	-	-	-	-	-	2				MA_15889:25167	MA_15889g0020	C	T	Intron	NA	GO:0006094	gluconeogenesis
MA_11516g0010	Yes	-	-	-	-	X	-	-	-	-	-	-	-	-	-	-	-	-	-	-	-	-	1					MA_15889g0020	C	T	Intron	NA	GO:0006096	glycolytic process
MA_1206g0010	No	-	-	-	-	X	-	-	-	-	-	-	-	-	-	-	-	-	-	-	-	-	1					MA_15889g0020	C	T	Intron	NA	GO:0009664	plant-type cell wall organization
MA_14938g0010	No	-	-	-	-	X	-	-	-	-	-	-	-	-	-	-	-	-	-	-	-	-	1					MA_15889g0020	C	T	Intron	NA	GO:0009911	positive regulation of flower development
MA_17317g0010	No	-	-	-	-	X	-	-	-	-	-	-	-	-	-	-	-	-	-	-	-	-	1					MA_15889g0020	C	T	Intron	NA	GO:0019252	starch biosynthetic process
MA_19662g0010	No	-	-	-	-	X	-	-	-	-	-	-	-	-	-	-	-	-	-	-	-	-	1					MA_15889g0020	C	T	Intron	NA	GO:0019288	isopentenyl diphosphate biosynthetic process, methylerythritol 4-phosphate pathway
MA_24476g0010	Yes	-	-	-	-	X	-	-	-	-	-	-	-	-	-	-	-	-	-	-	-	-	1					MA_15889g0020	C	T	Intron	NA	GO:0043085	positive regulation of catalytic activity
MA_425g0010	Yes	-	-	-	-	X	-	-	-	-	-	-	-	-	-	-	-	-	-	-	-	-	1					MA_15889g0020	C	T	Intron	NA	GO:0000023	maltose metabolic process
MA_4388g0010	No	-	-	-	-	X	-	-	-	-	-	-	-	-	-	-	-	-	-	-	-	-	1					MA_15889g0020	C	T	Intron	NA	GO:0000272	polysaccharide catabolic process
MA_449g0020	No	-	-	-	-	X	-	-	-	-	-	-	-	-	-	-	-	-	-	-	-	-	1				MA_17539:16710	MA_17539g0010	C	T	Intron	NA	GO:0051646	mitochondrion localization
MA_7437g0010	Yes	-	-	-	-	X	-	-	-	-	-	-	-	-	-	-	-	-	-	-	-	-	1					MA_17539g0010	C	T	Intron	NA	GO:0060151	peroxisome localization
MA_8769g0010	No	-	-	-	-	X	-	-	-	-	-	-	-	-	-	-	-	-	-	-	-	-	1					MA_17539g0010	C	T	Intron	NA	GO:0030048	actin filament-based movement
MA_37605g0010	No	-	-	-	-	X	-	-	-	-	-	-	-	-	-	-	-	-	-	-	-	-	1					MA_17539g0010	C	T	Intron	NA	GO:0051645	Golgi localization
MA_40109g0010	Yes	-	-	-	-	X	-	-	-	-	-	-	-	-	-	-	-	-	-	-	-	-	1				MA_18641:64411	MA_18641g0020	A	G	Intron	NA	GO:0055114	oxidation-reduction process
MA_85196g0010	No	-	-	-	-	X	-	-	-	-	-	-	-	-	-	-	-	-	-	-	-	-	1				MA_195852:927	MA_195852g0010	A	G	NSyn	[N -> S];	GO:0019243	methylglyoxal catabolic process to D-lactate
MA_140148g0010	No	-	-	-	-	X	-	-	-	-	-	-	-	-	-	-	-	-	-	-	-	-	1					MA_195852g0010	A	G	NSyn	[N -> S];	GO:0006869	lipid transport
MA_230716g0010	No	-	-	-	-	X	-	-	-	-	-	-	-	-	-	-	-	-	-	-	-	-	1				MA_417305:4787	MA_417305g0010	T	C	NSyn	[S -> P];	GO:2000541	positive regulation of protein geranylgeranylation
MA_253078g0010	No	-	-	-	-	X	-	-	-	-	-	-	-	-	-	-	-	-	-	-	-	-	1					MA_417305g0010	T	C	NSyn	[S -> P];	GO:0015031	protein transport
MA_299562g0010	No	-	-	-	-	X	-	-	-	-	-	-	-	-	-	-	-	-	-	-	-	-	1				MA_43243:10686	MA_43243g0010	T	C	Intergenic	-3167	GO:0000712	resolution of meiotic recombination intermediates
MA_310310g0010	Yes	-	-	-	-	X	-	-	-	-	-	-	-	-	-	-	-	-	-	-	-	-	1					MA_43243g0010	T	C	Intergenic	-3167	GO:0000724	double-strand break repair via homologous recombination
MA_393340g0010	No	-	-	-	-	X	-	-	-	-	-	-	-	-	-	-	-	-	-	-	-	-	1					MA_43243g0010	T	C	Intergenic	-3167	GO:0006296	nucleotide-excision repair, DNA incision, 5'-to lesion
MA_409798g0010	No	-	-	-	-	X	-	-	-	-	-	-	-	-	-	-	-	-	-	-	-	-	1					MA_43243g0010	T	C	Intergenic	-3167	GO:0006979	response to oxidative stress
MA_957753g0010	No	-	-	-	-	X	-	-	-	-	-	-	-	-	-	-	-	-	-	-	-	-	1					MA_43243g0010	T	C	Intergenic	-3167	GO:0009314	response to radiation
MA_10425975g0010	No	-	-	-	-	X	-	-	-	-	-	-	-	-	-	-	-	-	-	-	-	-	1					MA_43243g0010	T	C	Intergenic	-3167	GO:0000710	meiotic mismatch repair
MA_10427524g0010	Yes	-	X	-	-	X	-	-	-	-	-	-	-	-	-	-	-	-	-	-	-	-	2				MA_43513:6991	MA_43513g0010	G	A	Intergenic	95	GO:0042546	cell wall biogenesis
MA_7627761g0010	No	-	-	-	-	X	-	-	-	-	-	-	-	-	-	-	-	-	-	-	-	-	1				MA_45311:1382	MA_45311g0010	A	G	Intron	NA	GO:0055114	oxidation-reduction process
MA_8088684g0010	No	-	-	-	-	X	-	-	-	-	-	-	-	-	-	-	-	-	-	-	-	-	1					MA_45311g0010	A	G	Intron	NA	GO:0080110	sporopollenin biosynthetic process
MA_10432158g0010	Yes	-	-	-	-	X	-	-	-	-	-	-	-	-	-	-	-	-	-	-	-	-	1				MA_561217:7194	MA_561217g0010	A	G,T	Intron	NA	GO:0006334	nucleosome assembly
MA_10433895g0010	Yes	-	-	-	-	X	-	-	-	-	-	-	-	-	-	-	-	-	-	-	-	-	1					MA_561217g0010	A	G,T	Intron	NA	GO:0008283	cell proliferation
MA_10434157g0010	No	-	-	-	-	X	-	-	-	-	-	-	-	-	-	-	-	-	-	-	-	-	1				MA_7137121:1187	MA_7137121g0010	G	A,T	Intergenic	438	GO:0006955	immune response
MA_10436619g0010	Yes	-	-	-	-	X	-	-	-	-	-	-	-	-	-	-	-	-	-	-	-	-	1					MA_7137121g0010	G	A,T	Intergenic	438	GO:0000226	microtubule cytoskeleton organization
MA_10436923g0010	Yes	-	-	-	-	X	-	-	-	-	-	-	-	-	-	-	-	-	-	-	-	-	1					MA_7137121g0010	G	A,T	Intergenic	438	GO:0000911	cytokinesis by cell plate formation
MA_9694g0010	Yes	-	-	-	-	-	-	-	-	-	-	-	-	-	X	-	X	-	X	-	-	-	3				MA_80033:6112	MA_80033g0010	A	C	NSyn	[L -> F];	GO:0006355	regulation of transcription, DNA-templated
MA_212573g0010	No	-	-	-	-	-	-	-	-	-	-	-	-	-	X	-	X	-	X	-	-	-	3					MA_80033g0010	A	C	NSyn	[L -> F];	GO:0009739	response to gibberellin
MA_10428411g0010	No	-	-	-	-	-	-	-	-	-	-	-	-	-	X	-	-	-	X	-	-	-	2					MA_80033g0010	A	C	NSyn	[L -> F];	GO:0009751	response to salicylic acid
MA_10434864g0010	Yes	-	-	-	-	-	-	-	-	-	-	-	-	-	X	-	X	-	X	-	-	-	3					MA_80033g0010	A	C	NSyn	[L -> F];	GO:0000041	transition metal ion transport
MA_10435334g0020	No	-	-	-	-	-	-	-	-	-	-	-	-	-	X	-	X	-	X	-	-	-	3				MA_908374:5956	MA_908374g0010	T	C,A	Intron	NA	GO:0016043	cellular component organization
MA_1283g0010	No	-	-	-	-	-	-	-	-	-	-	-	-	-	X	-	-	-	X	-	-	-	2					MA_908374g0010	T	C,A	Intron	NA	GO:0048610	cellular process involved in reproduction
MA_14234g0010	No	-	-	-	-	-	-	-	-	-	-	-	-	-	-	-	-	-	X	-	-	-	1					MA_908374g0010	T	C,A	Intron	NA	GO:0048868	pollen tube development
MA_19847g0010	No	-	-	-	-	-	-	-	-	-	-	-	X	-	X	-	X	-	X	-	-	-	4				MA_94963:23897	MA_94963g0010	A	G	Intron	NA	GO:0009920	cell plate formation involved in plant-type cell wall biogenesis
MA_19950g0010	No	-	-	-	-	-	-	-	-	-	-	-	X	-	X	-	X	-	X	-	-	-	4					MA_94963g0010	A	G	Intron	NA	GO:0010074	maintenance of meristem identity
MA_20035g0010	No	-	-	-	-	-	-	-	-	-	-	-	X	-	-	-	X	-	X	-	-	-	3					MA_94963g0010	A	G	Intron	NA	GO:0010498	proteasomal protein catabolic process
MA_21954g0010	Yes	-	-	-	-	-	-	-	-	-	-	-	-	-	X	-	-	-	X	-	-	-	2					MA_94963g0010	A	G	Intron	NA	GO:0006094	gluconeogenesis
MA_2314g0010	Yes	-	-	-	-	-	-	-	-	-	-	-	-	-	-	-	X	-	X	-	-	-	2					MA_94963g0010	A	G	Intron	NA	GO:0006406	mRNA export from nucleus
MA_25654g0010	No	-	-	-	-	-	-	-	-	-	-	-	X	-	X	-	X	-	X	-	-	-	4					MA_94963g0010	A	G	Intron	NA	GO:0006606	protein import into nucleus
MA_9107g0010	Yes	-	-	-	-	-	-	-	-	-	-	-	-	-	-	-	X	-	X	-	-	-	2					MA_94963g0010	A	G	Intron	NA	GO:0006888	ER to Golgi vesicle-mediated transport
MA_44416g0020	No	-	-	-	-	-	-	-	-	-	-	-	-	-	-	-	-	-	X	-	-	-	1					MA_94963g0010	A	G	Intron	NA	GO:0016570	histone modification
MA_53784g0020	No	-	-	-	-	-	-	-	-	-	-	-	-	-	X	-	X	-	X	-	-	-	3					MA_94963g0010	A	G	Intron	NA	GO:0007010	cytoskeleton organization
MA_66942g0010	No	-	-	-	-	-	-	-	-	-	-	-	-	-	X	-	X	-	X	-	-	-	3					MA_94963g0010	A	G	Intron	NA	GO:0048449	floral organ formation
MA_87115g0020	Yes	-	-	-	-	-	-	-	-	-	-	-	X	-	X	-	X	-	X	-	-	-	4					MA_94963g0010	A	G	Intron	NA	GO:0009733	response to auxin
MA_118542g0010	No	-	-	-	-	-	-	-	-	-	-	-	-	-	-	-	-	-	X	-	-	-	1					MA_94963g0010	A	G	Intron	NA	GO:0009909	regulation of flower development
MA_184858g0010	No	-	-	-	-	-	-	-	-	-	-	-	-	-	X	-	-	-	X	-	-	-	2				MA_9829361:277	MA_9829361g0010	G	T,A	NSyn	[A -> S]; [A -> T];	GO:0010583	response to cyclopentenone
MA_98332g0010	No	-	-	-	-	-	-	-	-	-	-	-	-	-	X	-	X	-	X	-	-	-	3					MA_9829361g0010	G	T,A	NSyn	[A -> S]; [A -> T];	GO:0046686	response to cadmium ion
MA_256082g0010	No	-	-	-	-	-	-	-	-	-	-	-	-	-	X	-	X	-	X	-	-	-	3					MA_9829361g0010	G	T,A	NSyn	[A -> S]; [A -> T];	GO:0009407	toxin catabolic process
MA_356467g0010	Yes	-	-	-	-	-	-	-	-	-	-	-	-	-	X	-	X	-	X	-	-	-	3				MA_98889:4978	MA_98889g0010	C	T	Intron	NA	GO:0055114	oxidation-reduction process
MA_376542g0010	Yes	-	-	-	-	-	-	-	-	-	-	-	-	-	X	-	X	-	X	-	-	-	3			maxTempmax	MA_10165689:679	MA_10165689g0010	C	T	NSyn	[M -> I];	GO:0006730	one-carbon metabolic process
MA_566077g0010	No	-	-	-	-	-	-	-	-	-	-	-	X	-	X	-	X	-	X	-	-	-	4					MA_10165689g0010	C	T	NSyn	[M -> I];	GO:0006816	calcium ion transport
MA_584406g0010	Yes	-	-	-	-	-	-	-	-	-	-	-	-	-	-	-	-	-	X	-	-	-	1					MA_10165689g0010	C	T	NSyn	[M -> I];	GO:0006882	cellular zinc ion homeostasis
MA_718913g0010	No	-	-	-	-	-	-	-	-	-	-	-	-	-	X	-	X	-	X	-	-	-	3					MA_10165689g0010	C	T	NSyn	[M -> I];	GO:0009555	pollen development
MA_739940g0010	No	-	-	-	-	-	-	-	-	-	-	-	-	-	-	-	-	-	X	-	-	-	1					MA_10165689g0010	C	T	NSyn	[M -> I];	GO:0009624	response to nematode
MA_846241g0010	Yes	-	-	-	-	-	-	-	-	-	-	-	-	-	-	-	-	-	X	-	-	-	1				MA_14844:47553	MA_14844g0010	G	A	Intron	NA	GO:0042742	defense response to bacterium
MA_10354140g0010	No	-	-	-	-	-	-	-	-	-	-	-	X	X	X	X	X	X	X	-	-	-	7					MA_14844g0010	G	A	Intron	NA	GO:0044419	interspecies interaction between organisms
MA_10425788g0010	No	-	-	-	-	-	-	-	-	-	-	-	X	-	X	-	X	-	X	-	-	-	4					MA_14844g0010	G	A	Intron	NA	GO:0006470	protein dephosphorylation
MA_10427736g0010	No	-	-	-	-	-	-	-	-	-	-	-	-	-	-	-	-	-	X	-	-	-	1				MA_35712:32358	MA_35712g0010	A	T	Intergenic	-399	GO:0006355	regulation of transcription, DNA-templated
MA_10428279g0010	No	-	-	-	-	-	-	-	-	-	-	-	-	-	-	-	-	-	X	-	-	-	1				MA_66348:8928	MA_66348g0010	A	T	Intron	NA	GO:0008152	metabolic process
MA_8052156g0010	No	-	-	-	-	-	-	-	-	-	-	-	-	-	X	-	X	-	X	-	-	-	3				MA_8318995:4679	MA_8318995g0010	C	T	Intron	NA	GO:0006855	drug transmembrane transport
MA_8829383g0010	No	-	-	-	-	-	-	-	-	-	-	-	-	-	-	-	-	-	X	-	-	-	1				MA_87026:15213	MA_87026g0010	G	A	Syn	NA	GO:0032313	regulation of Rab GTPase activity
MA_8964512g0010	No	-	-	-	-	-	-	-	-	-	-	-	-	-	X	-	X	-	X	-	-	-	3				MA_87055:4192	MA_87055g0010	A	C	Intron	NA	GO:0006412	translation
MA_9990400g0010	No	-	-	-	-	-	-	-	-	-	-	-	-	-	-	-	-	-	X	-	-	-	1					MA_87055g0010	A	C	Intron	NA	GO:0009664	plant-type cell wall organization
MA_10431031g0010	Yes	-	-	-	-	-	-	-	-	-	-	-	-	-	X	-	X	-	X	-	-	-	3					MA_87055g0010	A	C	Intron	NA	GO:0042254	ribosome biogenesis
MA_10432367g0010	No	-	-	-	-	-	-	-	-	-	-	-	-	-	-	-	-	-	X	-	-	-	1					MA_87055g0010	A	C	Intron	NA	GO:0042545	cell wall modification
MA_10436769g0010	No	-	-	-	-	-	-	-	-	-	-	-	X	-	X	-	X	-	X	-	-	-	4					MA_87055g0010	A	C	Intron	NA	GO:0001510	RNA methylation
MA_10437167g0010	No	-	-	-	-	-	-	-	-	-	-	-	-	-	-	-	-	-	X	-	-	-	1				MA_9755:24776	MA_9755g0010	C	T	Intron	NA	GO:0006944	membrane fusion
MA_12709g0010	Yes	-	-	-	-	-	-	-	-	-	-	-	-	-	X	-	X	-	-	-	-	-	2					MA_9755g0010	C	T	Intron	NA	GO:0048193	Golgi vesicle transport
MA_15175g0010	Yes	-	-	-	-	-	-	-	-	-	-	-	X	-	X	-	X	-	-	-	-	-	3					MA_9755g0010	C	T	Intron	NA	GO:0006413	translational initiation
MA_16066g0030	No	-	-	-	-	-	-	-	-	-	-	-	X	-	X	-	X	-	-	-	-	-	3			minTempmin	MA_10427420:13733	MA_10427420g0010	G	A	Intergenic	-3515	GO:0019827	stem cell maintenance
MA_16845g0010	Yes	-	-	-	-	-	-	-	-	-	-	-	X	-	X	-	X	-	-	-	-	-	3					MA_10427420g0010	G	A	Intergenic	-3515	GO:0035195	gene silencing by miRNA
MA_7494g0010	No	-	-	-	-	-	-	-	-	-	-	-	-	-	-	-	X	-	-	-	-	-	1					MA_10427420g0010	G	A	Intergenic	-3515	GO:0006342	chromatin silencing
MA_48286g0010	Yes	-	-	-	-	-	-	-	-	-	-	-	-	-	X	-	X	-	-	-	-	-	2					MA_10427420g0010	G	A	Intergenic	-3515	GO:0007389	pattern specification process
MA_67976g0010	No	-	-	-	-	-	-	-	-	-	-	-	X	-	X	-	X	-	-	-	-	-	3					MA_10427420g0010	G	A	Intergenic	-3515	GO:0009616	virus induced gene silencing
MA_69133g0010	Yes	-	-	-	-	-	-	-	-	-	-	-	-	-	-	-	X	-	-	-	-	-	1					MA_10427420g0010	G	A	Intergenic	-3515	GO:0009733	response to auxin
MA_79449g0010	No	-	-	-	-	-	-	-	-	-	-	-	-	-	-	-	X	-	-	-	-	-	1					MA_10427420g0010	G	A	Intergenic	-3515	GO:0009793	embryo development ending in seed dormancy
MA_81302g0010	No	-	-	-	-	-	-	-	-	-	-	-	X	-	-	-	X	-	-	-	-	-	2					MA_10427420g0010	G	A	Intergenic	-3515	GO:0009850	auxin metabolic process
MA_86388g0010	No	-	-	-	-	-	-	-	-	-	-	-	-	-	X	-	X	-	-	-	-	-	2					MA_10427420g0010	G	A	Intergenic	-3515	GO:0009913	epidermal cell differentiation
MA_88919g0010	No	-	-	-	-	-	-	-	-	-	-	-	-	-	X	-	X	-	-	-	-	-	2					MA_10427420g0010	G	A	Intergenic	-3515	GO:0048830	adventitious root development
MA_93200g0010	No	-	-	-	-	-	-	-	-	-	-	-	-	-	X	-	X	-	-	-	-	-	2					MA_10427420g0010	G	A	Intergenic	-3515	GO:0009965	leaf morphogenesis
MA_110653g0010	No	-	-	-	-	-	-	-	-	-	-	-	X	-	X	-	X	-	-	-	-	-	3					MA_10427420g0010	G	A	Intergenic	-3515	GO:0070918	production of small RNA involved in gene silencing by RNA
MA_111475g0020	Yes	-	-	-	-	-	-	-	-	-	-	-	-	-	X	-	X	-	-	-	-	-	2					MA_10427420g0010	G	A	Intergenic	-3515	GO:0010014	meristem initiation
MA_116829g0010	No	-	-	-	-	-	-	-	-	-	-	-	X	-	X	-	X	-	-	-	-	-	3					MA_10427420g0010	G	A	Intergenic	-3515	GO:0010218	response to far red light
MA_133167g0010	No	-	-	-	-	-	-	-	-	-	-	-	-	-	-	-	X	-	-	-	-	-	1					MA_10427420g0010	G	A	Intergenic	-3515	GO:0016246	RNA interference
MA_484754g0010	No	-	-	-	-	-	-	-	-	-	-	-	-	-	X	-	X	-	-	-	-	-	2					MA_10427420g0010	G	A	Intergenic	-3515	GO:0016569	covalent chromatin modification
MA_582941g0010	No	-	-	-	-	-	-	-	-	-	-	-	X	-	-	-	X	-	-	-	-	-	2				MA_10428009:269	MA_10428009g0010	T	C	NSyn	[M -> T];	GO:0009560	embryo sac egg cell differentiation
MA_666715g0010	No	-	-	-	-	-	-	-	-	-	-	-	-	-	X	-	X	-	-	-	-	-	2				MA_13210:4860	MA_13210g0010	T	C	Intron	NA	GO:0006412	translation
MA_800170g0010	No	-	-	-	-	-	-	-	-	-	-	-	X	X	X	X	X	-	-	-	-	-	5				MA_170251:6204	MA_170251g0010	C	T	Intron	NA	GO:0006306	DNA methylation
MA_881199g0010	No	-	-	-	-	-	-	-	-	-	-	-	X	-	X	-	X	-	-	-	-	-	3					MA_170251g0010	C	T	Intron	NA	GO:0006346	methylation-dependent chromatin silencing
MA_10222884g0010	Yes	-	-	-	-	-	-	-	-	-	-	-	-	-	X	-	X	-	-	-	-	-	2					MA_170251g0010	C	T	Intron	NA	GO:0031048	chromatin silencing by small RNA
MA_10426380g0010	Yes	-	-	-	-	-	-	-	-	-	-	-	-	-	-	-	X	-	-	-	-	-	1					MA_170251g0010	C	T	Intron	NA	GO:0031507	heterochromatin assembly
MA_10426392g0010	No	-	-	-	-	-	-	-	-	-	-	-	-	-	X	-	X	-	-	-	-	-	2					MA_170251g0010	C	T	Intron	NA	GO:0045787	positive regulation of cell cycle
MA_10427749g0010	Yes	-	-	-	-	-	-	-	-	-	-	-	-	-	-	-	X	-	-	-	-	-	1					MA_170251g0010	C	T	Intron	NA	GO:0048451	petal formation
MA_10428060g0020	No	-	-	-	-	-	-	-	-	-	-	-	-	-	X	-	X	-	-	-	-	-	2					MA_170251g0010	C	T	Intron	NA	GO:0048453	sepal formation
MA_10429048g0010	No	-	-	-	-	-	-	-	-	-	-	-	-	-	X	-	X	-	-	-	-	-	2					MA_170251g0010	C	T	Intron	NA	GO:0051567	histone H3-K9 methylation
MA_10429896g0010	Yes	-	-	-	-	-	-	-	-	-	-	-	-	-	X	-	X	-	-	-	-	-	2					MA_170251g0010	C	T	Intron	NA	GO:0000226	microtubule cytoskeleton organization
MA_9222157g0010	No	-	-	-	-	-	-	-	-	-	-	-	X	-	X	-	X	-	-	-	-	-	3					MA_170251g0010	C	T	Intron	NA	GO:0000724	double-strand break repair via homologous recombination
MA_9439677g0010	No	-	-	-	-	-	-	-	-	-	-	-	-	-	-	-	X	-	-	-	-	-	1					MA_170251g0010	C	T	Intron	NA	GO:0000911	cytokinesis by cell plate formation
MA_10431927g0010	No	-	-	-	-	-	-	-	-	-	-	-	-	-	X	-	X	-	-	-	-	-	2				MA_21256:41153	MA_21256g0010	A	G	Intron	NA	GO:0006094	gluconeogenesis
MA_10435716g0010	Yes	-	-	-	-	-	-	-	-	-	-	-	-	-	X	-	X	-	-	-	-	-	2					MA_21256g0010	A	G	Intron	NA	GO:0006457	protein folding
MA_3674g0010	No	-	X	-	-	-	-	-	-	-	-	-	-	X	-	X	-	X	-	-	-	-	4					MA_21256g0010	A	G	Intron	NA	GO:0007010	cytoskeleton organization
MA_957354g0010	No	-	-	-	-	-	-	-	-	-	-	-	-	X	-	X	-	X	-	-	-	-	3					MA_21256g0010	A	G	Intron	NA	GO:0009220	pyrimidine ribonucleotide biosynthetic process
MA_204597g0020	No	-	X	-	-	-	-	-	-	-	-	-	-	X	-	X	-	-	-	-	-	-	3					MA_21256g0010	A	G	Intron	NA	GO:0009640	photomorphogenesis
MA_18041g0010	Yes	-	-	-	-	-	-	-	-	-	-	-	-	X	-	X	-	X	-	-	-	-	3					MA_21256g0010	A	G	Intron	NA	GO:0009909	regulation of flower development
MA_3226g0010	No	-	-	-	-	-	-	-	-	-	-	-	-	X	-	-	-	-	-	-	-	-	1					MA_21256g0010	A	G	Intron	NA	GO:0010388	cullin deneddylation
MA_3839g0010	No	-	-	-	-	-	-	-	-	-	-	-	-	X	-	-	-	-	-	-	-	-	1					MA_21256g0010	A	G	Intron	NA	GO:0010498	proteasomal protein catabolic process
MA_7411g0010	Yes	-	-	-	-	-	-	-	-	-	-	-	-	X	-	-	-	-	-	-	-	-	1					MA_21256g0010	A	G	Intron	NA	GO:0034968	histone lysine methylation
MA_48829g0010	No	-	-	-	-	-	-	-	-	-	-	-	-	X	-	X	-	-	-	-	-	-	2					MA_21256g0010	A	G	Intron	NA	GO:0000085	mitotic G2 phase
MA_71113g0010	No	-	-	-	-	-	-	-	-	-	-	-	-	X	-	X	-	X	-	-	-	-	3					MA_21256g0010	A	G	Intron	NA	GO:0001510	RNA methylation
MA_87115g0010	Yes	-	-	-	-	-	-	-	-	-	-	-	-	X	-	X	-	-	-	-	-	-	2				MA_9143:39063	MA_9143g0010	G	C	Syn	NA	GO:0009407	toxin catabolic process
MA_87319g0010	No	-	-	-	-	-	-	-	-	-	-	-	-	X	-	-	-	X	-	-	-	-	2					MA_9143g0010	G	C	Syn	NA	GO:0010583	response to cyclopentenone
MA_107296g0010	No	-	-	-	-	-	-	-	-	-	-	-	-	X	-	X	-	X	-	-	-	-	3					MA_9143g0010	G	C	Syn	NA	GO:0046482	para-aminobenzoic acid metabolic process
MA_131915g0010	No	-	-	-	-	-	-	X	-	-	-	-	-	X	-	-	-	X	-	-	-	-	3				MA_93292:14771	MA_93292g0010	A	T	Syn	NA	GO:0010162	seed dormancy process
MA_179388g0010	Yes	-	-	-	-	-	-	-	-	-	-	-	-	X	-	X	-	X	-	-	-	-	3					MA_93292g0010	A	T	Syn	NA	GO:0006097	glyoxylate cycle
MA_248791g0010	Yes	-	-	-	-	-	-	-	-	-	-	-	-	X	-	X	-	X	-	-	-	-	3					MA_93292g0010	A	T	Syn	NA	GO:0006099	tricarboxylic acid cycle
MA_476650g0010	No	-	-	-	-	-	-	-	-	-	-	-	-	X	-	X	-	X	-	-	-	-	3			rangeTempa	MA_10428555:23761	MA_10428555g0010	C	G	Intron	NA	GO:0006334	nucleosome assembly
MA_477594g0010	No	-	-	-	-	-	-	-	-	-	-	-	-	X	-	-	-	-	-	-	-	-	1				MA_10432158:6533	MA_10432158g0010	C	T	Intron	NA	GO:0015979	photosynthesis
MA_517917g0010	No	-	-	-	-	-	-	-	-	-	-	-	-	X	-	-	-	-	-	-	-	-	1					MA_10432158g0010	C	T	Intron	NA	GO:0046939	nucleotide phosphorylation
MA_605776g0010	Yes	-	-	-	-	-	-	-	-	-	-	-	-	X	-	-	-	-	-	-	-	-	1					MA_10432158g0010	C	T	Intron	NA	GO:0006354	DNA-templated transcription, elongation
MA_10427786g0010	Yes	-	-	-	-	-	-	-	-	-	-	-	-	X	-	-	-	-	-	-	-	-	1				MA_10433895:6613	MA_10433895g0010	G	T	Intron	NA	GO:0080147	root hair cell development
MA_10428669g0010	No	-	-	-	-	-	-	-	-	-	-	-	-	X	-	-	-	-	-	-	-	-	1					MA_10433895g0010	G	T	Intron	NA	GO:0006486	protein glycosylation
MA_7851434g0010	No	-	-	-	-	-	-	-	-	-	-	-	-	X	-	-	-	-	-	-	-	-	1					MA_10433895g0010	G	T	Intron	NA	GO:0052325	cell wall pectin biosynthetic process
MA_10432986g0010	Yes	-	-	-	-	-	-	-	-	-	-	-	-	X	-	-	-	-	-	-	-	-	1				MA_10436619:39668	MA_10436619g0010	C	T	Intron	NA	GO:0007165	signal transduction
MA_10433229g0010	No	-	-	-	-	-	-	-	-	-	-	-	-	X	-	-	-	-	-	-	-	-	1					MA_10436619g0010	C	T	Intron	NA	GO:0009934	regulation of meristem structural organization
MA_10433420g0010	No	-	-	-	-	-	-	-	-	-	-	-	-	X	-	X	-	-	-	-	-	-	2					MA_10436619g0010	C	T	Intron	NA	GO:0016310	phosphorylation
MA_10433459g0010	No	-	-	-	-	-	-	-	-	-	-	-	X	X	-	X	-	X	-	-	-	-	4					MA_10436619g0010	C	T	Intron	NA	GO:0022402	cell cycle process
MA_10435450g0010	No	-	-	-	-	-	-	-	-	-	-	-	-	X	-	X	-	X	-	-	-	-	3					MA_10436619g0010	C	T	Intron	NA	GO:0042742	defense response to bacterium
MA_20105g0010	No	-	-	-	-	-	-	-	-	-	-	-	-	-	X	-	-	-	-	-	-	-	1					MA_10436619g0010	C	T	Intron	NA	GO:0006396	RNA processing
MA_116783g0010	No	-	-	-	-	-	-	-	-	-	-	-	X	-	X	-	-	-	-	-	-	-	2				MA_10436923:2193	MA_10436923g0010	C	G	Intron	NA	GO:0009965	leaf morphogenesis
MA_10427201g0010	No	-	-	-	-	-	-	-	-	-	-	-	-	-	X	-	-	-	-	-	-	-	1					MA_10436923g0010	C	G	Intron	NA	GO:0010027	thylakoid membrane organization
MA_9375g0020	No	-	-	-	-	-	-	-	-	-	-	-	-	-	X	-	-	-	-	-	-	-	1					MA_10436923g0010	C	G	Intron	NA	GO:0016117	carotenoid biosynthetic process
MA_31538g0010	No	-	-	-	-	-	-	-	-	-	-	-	-	-	X	-	-	-	-	-	-	-	1					MA_10436923g0010	C	G	Intron	NA	GO:0030154	cell differentiation
MA_32133g0010	No	-	-	-	-	-	-	-	-	-	-	-	X	-	X	-	-	-	-	-	-	-	2					MA_10436923g0010	C	G	Intron	NA	GO:0006098	pentose-phosphate shunt
MA_60163g0010	Yes	-	-	-	-	-	-	-	-	-	-	-	-	-	X	-	-	-	-	-	-	-	1				MA_11516:2072	MA_11516g0010	G	A	Intergenic	675	GO:0050794	regulation of cellular process
MA_112360g0010	No	-	-	-	-	-	-	-	-	-	-	-	-	-	X	-	-	-	-	-	-	-	1				MA_20298:910	MA_20298g0010	G	A	Intron	NA	GO:0048283	indeterminate inflorescence morphogenesis
MA_175688g0010	No	-	-	-	-	-	-	-	-	-	-	-	-	-	X	-	-	-	-	-	-	-	1					MA_20298g0010	G	A	Intron	NA	GO:0080167	response to karrikin
MA_192972g0010	No	-	-	-	-	-	-	-	-	-	-	-	-	-	X	-	-	-	-	-	-	-	1					MA_20298g0010	G	A	Intron	NA	GO:0009620	response to fungus
MA_220296g0010	No	-	-	-	-	-	-	-	-	-	-	-	-	-	X	-	-	-	-	-	-	-	1					MA_20298g0010	G	A	Intron	NA	GO:0009640	photomorphogenesis
MA_892918g0010	No	-	-	-	-	-	-	-	-	-	-	-	-	-	X	-	-	-	-	-	-	-	1					MA_20298g0010	G	A	Intron	NA	GO:0009733	response to auxin
MA_934202g0010	No	-	-	-	-	-	-	-	-	-	-	-	-	-	X	-	-	-	-	-	-	-	1					MA_20298g0010	G	A	Intron	NA	GO:0009826	unidimensional cell growth
MA_10274877g0010	No	-	-	-	-	-	-	-	-	-	-	-	-	-	X	-	-	-	-	-	-	-	1					MA_20298g0010	G	A	Intron	NA	GO:0009926	auxin polar transport
MA_10429066g0010	No	-	-	-	-	-	-	-	-	-	-	-	-	-	X	-	-	-	-	-	-	-	1					MA_20298g0010	G	A	Intron	NA	GO:0010073	meristem maintenance
MA_7833161g0010	No	-	-	-	-	-	-	-	-	-	-	-	-	-	X	-	-	-	-	-	-	-	1					MA_20298g0010	G	A	Intron	NA	GO:0010311	lateral root formation
MA_9984700g0020	No	-	-	-	-	-	-	-	-	-	-	-	-	-	X	-	-	-	-	-	-	-	1					MA_20298g0010	G	A	Intron	NA	GO:0016036	cellular response to phosphate starvation
MA_10430693g0010	No	-	-	-	-	-	-	-	-	-	-	-	-	-	X	-	-	-	-	-	-	-	1				MA_24476:7482	MA_24476g0010	A	G	Intron	NA	GO:0006633	fatty acid biosynthetic process
MA_6029g0010	No	-	-	-	-	-	-	-	-	-	-	-	-	-	-	X	-	X	-	-	-	-	2				MA_2789:39811	MA_2789g0010	T	C,A	Intron	NA	GO:0015802	basic amino acid transport
MA_126261g0010	No	-	-	-	-	-	-	-	-	-	-	-	-	-	-	X	-	X	-	-	-	-	2					MA_2789g0010	T	C,A	Intron	NA	GO:0006606	protein import into nucleus
MA_193999g0010	No	-	-	-	-	-	-	-	-	-	-	-	-	-	-	X	-	X	-	-	-	-	2					MA_2789g0010	T	C,A	Intron	NA	GO:0016558	protein import into peroxisome matrix
MA_206815g0010	No	-	-	-	-	-	-	-	-	-	-	-	-	-	-	X	-	X	-	-	-	-	2					MA_2789g0010	T	C,A	Intron	NA	GO:0006612	protein targeting to membrane
MA_10428997g0010	Yes	-	-	-	-	-	-	-	-	-	-	-	-	-	-	X	-	X	-	-	-	-	2					MA_2789g0010	T	C,A	Intron	NA	GO:0043069	negative regulation of programmed cell death
MA_10429285g0010	No	-	-	-	-	-	-	-	-	-	-	-	-	-	-	-	-	X	-	-	-	-	1					MA_2789g0010	T	C,A	Intron	NA	GO:0006820	anion transport
MA_10431730g0010	No	-	-	-	-	-	-	-	-	-	-	-	-	-	-	-	-	X	-	-	-	-	1					MA_2789g0010	T	C,A	Intron	NA	GO:0006862	nucleotide transport
MA_10432509g0010	Yes	-	-	-	-	-	-	-	-	-	-	-	-	-	-	-	-	X	-	-	-	-	1					MA_2789g0010	T	C,A	Intron	NA	GO:0006869	lipid transport
MA_139265g0010	No	-	X	-	-	-	-	-	-	-	-	-	-	-	-	X	-	-	-	-	-	-	2					MA_2789g0010	T	C,A	Intron	NA	GO:0006888	ER to Golgi vesicle-mediated transport
MA_8474g0010	No	-	-	-	-	-	-	-	-	-	-	-	-	-	-	X	-	-	-	-	-	-	1					MA_2789g0010	T	C,A	Intron	NA	GO:0006891	intra-Golgi vesicle-mediated transport
MA_10061366g0010	No	-	-	-	-	-	-	-	-	-	-	-	-	-	-	X	-	-	-	-	-	-	1					MA_2789g0010	T	C,A	Intron	NA	GO:0043090	amino acid import
MA_10429943g0040	No	-	-	-	-	-	-	-	-	-	-	-	-	-	-	X	-	-	-	-	-	-	1					MA_2789g0010	T	C,A	Intron	NA	GO:0006944	membrane fusion
MA_10432300g0010	No	-	-	-	-	-	-	-	-	-	-	-	-	-	-	X	-	-	-	-	-	-	1					MA_2789g0010	T	C,A	Intron	NA	GO:0043269	regulation of ion transport
MA_1627g0010	No	-	X	-	-	-	-	-	-	-	-	-	-	-	-	-	-	-	-	-	-	-	1					MA_2789g0010	T	C,A	Intron	NA	GO:0010351	lithium ion transport
MA_20221g0010	Yes	-	X	-	-	-	-	-	-	-	-	-	-	-	-	-	-	-	-	-	-	-	1					MA_2789g0010	T	C,A	Intron	NA	GO:0010363	regulation of plant-type hypersensitive response
MA_25309g0010	No	-	X	-	-	-	-	-	-	-	-	-	-	-	-	-	-	-	-	-	-	-	1					MA_2789g0010	T	C,A	Intron	NA	GO:0015696	ammonium transport
MA_42236g0030	No	-	X	-	-	-	-	X	-	X	-	-	-	-	-	-	-	-	-	-	-	-	3				MA_310310:5072	MA_310310g0010	T	G	NSyn	[M -> V];	GO:0006333	chromatin assembly or disassembly
MA_73742g0020	Yes	-	X	-	-	-	-	-	-	-	-	-	-	-	-	-	-	-	-	-	-	-	1					MA_310310g0010	T	G	NSyn	[M -> V];	GO:0006457	protein folding
MA_176124g0010	No	-	X	-	-	-	-	-	-	-	-	-	-	-	-	-	-	-	-	-	-	-	1				MA_315276:162	MA_315276g0010	T	A	Intergenic	656	GO:0006457	protein folding
MA_407755g0010	Yes	-	X	-	-	-	-	-	-	-	-	-	-	-	-	-	-	-	-	-	-	-	1					MA_315276g0010	T	A	Intergenic	656	GO:0006626	protein targeting to mitochondrion
MA_896563g0010	No	-	X	-	-	-	-	-	-	-	-	-	-	-	-	-	-	-	-	-	-	-	1					MA_315276g0010	T	A	Intergenic	656	GO:0009220	pyrimidine ribonucleotide biosynthetic process
MA_10428733g0010	No	-	X	-	-	-	-	-	-	-	-	-	-	-	-	-	-	-	-	-	-	-	1					MA_315276g0010	T	A	Intergenic	656	GO:0010286	heat acclimation
MA_10429345g0010	Yes	-	X	-	-	-	-	-	-	-	-	-	-	-	-	-	-	-	-	-	-	-	1				MA_40109:2115	MA_40109g0010	G	A	Intron	NA	GO:0009853	photorespiration
MA_93484g0020	No	-	X	-	-	-	-	-	-	-	-	-	-	-	-	-	-	-	-	-	-	-	1					MA_40109g0010	G	A	Intron	NA	GO:0016567	protein ubiquitination
MA_98727g0020	No	-	X	-	-	-	-	X	-	-	-	-	-	-	-	-	-	-	-	-	-	-	2					MA_40109g0010	G	A	Intron	NA	GO:0016925	protein sumoylation
MA_876771g0010	No	-	X	-	-	-	-	-	-	-	-	-	-	-	-	-	-	-	-	-	-	-	1					MA_40109g0010	G	A	Intron	NA	GO:0042023	DNA endoreduplication
MA_8813800g0010	No	-	X	-	-	-	-	-	-	-	-	-	-	-	-	-	-	-	-	-	-	-	1					MA_40109g0010	G	A	Intron	NA	GO:0042752	regulation of circadian rhythm
MA_10551g0010	No	-	X	-	-	-	-	-	-	-	-	-	-	-	-	-	-	-	-	-	-	-	1					MA_40109g0010	G	A	Intron	NA	GO:0043161	proteasome-mediated ubiquitin-dependent protein catabolic process
MA_11233g0030	No	-	X	-	-	-	-	-	-	-	-	-	-	-	-	-	-	-	-	-	-	-	1					MA_40109g0010	G	A	Intron	NA	GO:0051510	regulation of unidimensional cell growth
MA_13552g0020	No	-	X	-	-	-	-	-	-	-	-	-	-	-	-	-	-	-	-	-	-	-	1					MA_40109g0010	G	A	Intron	NA	GO:0051788	response to misfolded protein
MA_18277g0010	No	-	X	-	-	-	-	-	-	-	-	-	-	-	-	-	-	-	-	-	-	-	1					MA_40109g0010	G	A	Intron	NA	GO:0080129	proteasome core complex assembly
MA_30056g0010	No	-	X	-	-	-	-	-	-	-	-	-	-	-	-	-	-	-	-	-	-	-	1					MA_40109g0010	G	A	Intron	NA	GO:0009733	response to auxin
MA_44135g0010	No	-	X	-	-	-	-	-	-	-	-	-	-	-	-	-	-	-	-	-	-	-	1				MA_425:32088	MA_425g0010	T	A	Intron	NA	GO:0008152	metabolic process
MA_44570g0010	No	-	X	-	-	-	-	-	-	-	-	-	-	-	-	-	-	-	-	-	-	-	1				MA_46536:5856	MA_46536g0010	C	A,T	Intron	NA	GO:0019760	glucosinolate metabolic process
MA_62046g0010	No	-	X	-	-	-	-	-	-	-	-	-	-	-	-	-	-	-	-	-	-	-	1					MA_46536g0010	C	A,T	Intron	NA	GO:0048193	Golgi vesicle transport
MA_68440g0010	No	-	X	-	-	-	-	-	-	-	-	-	-	-	-	-	-	-	-	-	-	-	1					MA_46536g0010	C	A,T	Intron	NA	GO:0006623	protein targeting to vacuole
MA_96665g0020	No	-	X	-	-	-	-	-	-	-	-	-	-	-	-	-	-	-	-	-	-	-	1					MA_46536g0010	C	A,T	Intron	NA	GO:0006944	membrane fusion
MA_98979g0010	Yes	-	X	-	-	-	-	-	-	-	-	-	-	-	-	-	-	-	-	-	-	-	1				MA_508435:2428	MA_508435g0010	C	T	Intergenic	593	GO:0010029	regulation of seed germination
MA_215819g0010	No	-	X	-	-	-	-	-	-	-	-	-	-	-	-	-	-	-	-	-	-	-	1				MA_7437:19455	MA_7437g0010	A	G,C	Intron	NA	GO:0042538	hyperosmotic salinity response
MA_384101g0010	No	-	X	-	-	-	-	-	-	-	-	-	-	-	-	-	-	-	-	-	-	-	1					MA_7437g0010	A	G,C	Intron	NA	GO:0046482	para-aminobenzoic acid metabolic process
MA_449938g0010	No	-	X	-	-	-	-	-	-	-	-	-	-	-	-	-	-	-	-	-	-	-	1					MA_7437g0010	A	G,C	Intron	NA	GO:0005975	carbohydrate metabolic process
MA_523419g0010	No	-	X	-	-	-	-	-	-	-	-	-	-	-	-	-	-	-	-	-	-	-	1					MA_7437g0010	A	G,C	Intron	NA	GO:0009414	response to water deprivation
MA_630721g0010	No	-	X	-	-	-	-	-	-	-	-	-	-	-	-	-	-	-	-	-	-	-	1				MA_9770591:876	MA_9770591g0010	C	A	NSyn	[W -> *];	GO:0006810	transport
MA_833797g0010	Yes	-	X	-	-	-	-	-	-	-	-	-	-	-	-	-	-	-	-	-	-	-	1			totPreccoldquart	MA_10266950:2750	MA_10266950g0010	A	T	Intron	NA	GO:0046686	response to cadmium ion
MA_10371525g0010	No	-	X	-	-	-	-	-	-	-	-	-	-	-	-	-	-	-	-	-	-	-	1					MA_10266950g0010	A	T	Intron	NA	GO:0010200	response to chitin
MA_10425867g0020	Yes	-	X	-	-	-	-	-	-	-	-	-	-	-	-	-	-	-	-	-	-	-	1					MA_10266950g0010	A	T	Intron	NA	GO:0016567	protein ubiquitination
MA_10426561g0010	No	-	X	-	-	-	-	-	-	-	-	-	-	-	-	-	-	-	-	-	-	-	1				MA_10431031:15126	MA_10431031g0010	G	A	Intron	NA	GO:0006950	response to stress
MA_10426722g0010	No	-	X	-	-	-	-	-	-	-	-	-	-	-	-	-	-	-	-	-	-	-	1					MA_10431031g0010	G	A	Intron	NA	GO:0006457	protein folding
MA_10426923g0010	Yes	-	X	-	-	-	-	-	-	-	-	-	-	-	-	-	-	-	-	-	-	-	1				MA_10431686:2270	MA_10431686g0010	A	G	NSyn	[I -> V];	GO:0022402	cell cycle process
MA_10427196g0010	Yes	-	X	-	-	-	-	-	-	-	-	-	-	-	-	-	-	-	-	-	-	-	1					MA_10431686g0010	A	G	NSyn	[I -> V];	GO:0006281	DNA repair
MA_10428521g0010	No	-	X	-	-	-	-	-	-	-	-	-	-	-	-	-	-	-	-	-	-	-	1					MA_10431686g0010	A	G	NSyn	[I -> V];	GO:0007059	chromosome segregation
MA_7799814g0010	Yes	-	X	-	-	-	-	-	-	-	-	-	-	-	-	-	-	-	-	-	-	-	1				MA_10432877:1013	MA_10432877g0010	T	C	Intron	NA	GO:0009823	cytokinin catabolic process
MA_10431704g0010	No	-	X	-	-	-	-	-	-	-	-	-	-	-	-	-	-	-	-	-	-	-	1				MA_10433038:7928	MA_10433038g0020	C	T	NSyn	[V -> L];	GO:0009651	response to salt stress
MA_10432758g0010	Yes	-	X	-	-	-	-	-	-	-	-	-	-	-	-	-	-	-	-	-	-	-	1				MA_10434864:4563	MA_10434864g0010	T	C	NSyn	[N -> T];	GO:0008152	metabolic process
MA_10434134g0010	No	-	X	-	-	-	-	-	-	-	-	-	-	-	-	-	-	-	-	-	-	-	1				MA_10435703:10063	MA_10435703g0010	G	T	Intergenic	168	GO:0010218	response to far red light
MA_10434757g0010	No	-	X	-	-	-	-	-	-	-	-	-	-	-	-	-	-	-	-	-	-	-	1					MA_10435703g0010	G	T	Intergenic	168	GO:0010264	myo-inositol hexakisphosphate biosynthetic process
MA_10435152g0010	Yes	-	X	-	-	-	-	-	-	-	-	-	-	-	-	-	-	-	-	-	-	-	1					MA_10435703g0010	G	T	Intergenic	168	GO:0015996	chlorophyll catabolic process
MA_10435227g0010	Yes	-	X	-	-	-	-	-	-	-	-	-	-	-	-	-	-	-	-	-	-	-	1					MA_10435703g0010	G	T	Intergenic	168	GO:0009637	response to blue light
MA_10436849g0010	Yes	-	X	-	-	-	-	-	-	-	-	-	-	-	-	-	-	-	-	-	-	-	1					MA_10435703g0010	G	T	Intergenic	168	GO:0009765	photosynthesis, light harvesting
MA_10436863g0010	No	-	X	-	-	-	-	-	-	-	-	-	-	-	-	-	-	-	-	-	-	-	1				MA_108756:4274	MA_108756g0010	C	G	Intergenic	148	GO:0043090	amino acid import
MA_10101g0010	No	-	-	-	-	-	-	-	-	-	-	-	X	-	-	-	-	-	-	-	-	-	1					MA_108756g0010	C	G	Intergenic	148	GO:0006862	nucleotide transport
MA_18269g0010	No	-	-	-	-	-	-	-	-	-	-	-	X	-	-	-	-	-	-	-	-	-	1					MA_108756g0010	C	G	Intergenic	148	GO:0043269	regulation of ion transport
MA_648g0010	Yes	-	-	-	-	-	-	-	-	-	-	-	X	-	-	-	-	-	-	-	-	-	1					MA_108756g0010	C	G	Intergenic	148	GO:0006888	ER to Golgi vesicle-mediated transport
MA_7289g0010	Yes	-	-	-	-	-	-	-	-	-	-	-	X	-	-	-	-	-	-	-	-	-	1					MA_108756g0010	C	G	Intergenic	148	GO:0006944	membrane fusion
MA_41944g0010	No	-	-	-	-	-	-	-	-	-	-	-	X	-	-	-	-	-	-	-	-	-	1					MA_108756g0010	C	G	Intergenic	148	GO:0009611	response to wounding
MA_66505g0010	No	-	-	-	-	-	-	-	-	-	-	-	X	-	-	-	-	-	-	-	-	-	1					MA_108756g0010	C	G	Intergenic	148	GO:0009627	systemic acquired resistance
MA_70684g0010	No	-	-	-	-	-	-	-	-	-	-	-	X	-	-	-	-	-	-	-	-	-	1					MA_108756g0010	C	G	Intergenic	148	GO:0010167	response to nitrate
MA_74202g0010	No	-	-	-	-	-	-	-	-	-	-	-	X	-	-	-	-	-	-	-	-	-	1					MA_108756g0010	C	G	Intergenic	148	GO:0010363	regulation of plant-type hypersensitive response
MA_77222g0020	No	-	-	-	-	-	-	-	-	-	-	-	X	-	-	-	-	-	-	-	-	-	1					MA_108756g0010	C	G	Intergenic	148	GO:0015696	ammonium transport
MA_91200g0010	Yes	-	-	-	-	-	-	-	-	-	-	-	X	-	-	-	-	-	-	-	-	-	1					MA_108756g0010	C	G	Intergenic	148	GO:0015706	nitrate transport
MA_135224g0010	Yes	-	-	-	-	-	-	-	-	-	-	-	X	-	-	-	-	-	-	-	-	-	1					MA_108756g0010	C	G	Intergenic	148	GO:0015802	basic amino acid transport
MA_135402g0010	No	-	-	-	-	-	-	-	-	-	-	-	X	-	-	-	-	-	-	-	-	-	1					MA_108756g0010	C	G	Intergenic	148	GO:0034976	response to endoplasmic reticulum stress
MA_175330g0010	No	-	-	-	-	-	-	-	-	-	-	-	X	-	-	-	-	-	-	-	-	-	1					MA_108756g0010	C	G	Intergenic	148	GO:0043069	negative regulation of programmed cell death
MA_196209g0010	Yes	-	-	-	-	-	-	-	-	-	-	-	X	-	-	-	-	-	-	-	-	-	1					MA_108756g0010	C	G	Intergenic	148	GO:0006612	protein targeting to membrane
MA_259106g0010	No	-	-	-	-	-	-	-	-	-	-	-	X	-	-	-	-	-	-	-	-	-	1				MA_11179:25906	MA_11179g0010	G	T	Intron	NA	GO:0006200	ATP catabolic process
MA_10260361g0010	No	-	-	-	-	-	-	-	-	-	-	-	X	-	-	-	-	-	-	-	-	-	1					MA_11179g0010	G	T	Intron	NA	GO:0006979	response to oxidative stress
MA_10285895g0010	No	-	-	-	-	-	-	-	-	-	-	-	X	-	-	-	-	-	-	-	-	-	1					MA_11179g0010	G	T	Intron	NA	GO:0015986	ATP synthesis coupled proton transport
MA_10426786g0010	Yes	-	-	-	-	-	-	-	-	-	-	-	X	-	-	-	-	-	-	-	-	-	1					MA_11179g0010	G	T	Intron	NA	GO:0015991	ATP hydrolysis coupled proton transport
MA_10428947g0010	Yes	-	-	-	-	-	-	-	-	-	-	-	X	-	-	-	-	-	-	-	-	-	1					MA_11179g0010	G	T	Intron	NA	GO:0046686	response to cadmium ion
MA_10436493g0010	No	-	-	-	-	-	-	-	-	-	-	-	X	-	-	-	-	-	-	-	-	-	1				MA_118377:11461	MA_118377g0010	G	T,C	Intron	NA	GO:0006413	translational initiation
MA_10436824g0010	No	-	-	-	-	-	-	-	-	-	-	-	X	-	-	-	-	-	-	-	-	-	1				MA_12188:21848	MA_12188g0010	T	G	Intron	NA	GO:0009628	response to abiotic stimulus
MA_13044g0010	No	X	-	-	-	-	-	-	-	-	-	-	-	-	-	-	-	-	-	-	-	-	1					MA_12188g0010	T	G	Intron	NA	GO:0009737	response to abscisic acid
MA_1335g0010	No	X	-	-	-	-	-	-	-	-	-	-	-	-	-	-	-	-	-	-	-	-	1					MA_12188g0010	T	G	Intron	NA	GO:0016558	protein import into peroxisome matrix
MA_26659g0010	No	X	-	-	-	-	-	X	-	-	-	-	-	-	-	-	-	-	-	-	-	-	2					MA_12188g0010	T	G	Intron	NA	GO:0044267	cellular protein metabolic process
MA_7951g0010	No	X	-	-	-	-	-	-	-	-	-	-	-	-	-	-	-	-	-	-	-	-	1					MA_12188g0010	T	G	Intron	NA	GO:0051716	cellular response to stimulus
MA_40209g0010	No	X	-	-	-	-	-	-	-	-	-	-	-	-	-	-	-	-	-	-	-	-	1					MA_12188g0010	T	G	Intron	NA	GO:0006635	fatty acid beta-oxidation
MA_40499g0010	No	X	-	-	-	-	-	-	-	X	-	-	-	-	-	-	-	-	-	-	-	-	2					MA_12188g0010	T	G	Intron	NA	GO:0006950	response to stress
MA_45312g0010	No	X	-	-	-	-	-	-	-	-	-	-	-	-	-	-	-	-	-	-	-	-	1				MA_20298:1049	MA_20298g0010	C	T	NSyn	[R -> L];	GO:0048283	indeterminate inflorescence morphogenesis
MA_52319g0030	Yes	X	-	-	-	-	-	-	-	-	-	-	-	-	-	-	-	-	-	-	-	-	1					MA_20298g0010	C	T	NSyn	[R -> L];	GO:0080167	response to karrikin
MA_79644g0020	No	X	-	-	-	-	-	-	-	-	-	-	-	-	-	-	-	-	-	-	-	-	1					MA_20298g0010	C	T	NSyn	[R -> L];	GO:0009620	response to fungus
MA_211093g0010	Yes	X	-	-	-	-	-	-	-	-	-	-	-	-	-	-	-	-	-	-	-	-	1					MA_20298g0010	C	T	NSyn	[R -> L];	GO:0009640	photomorphogenesis
MA_265936g0010	No	X	-	-	-	-	X	-	X	-	-	-	-	-	-	-	-	-	-	-	-	-	3					MA_20298g0010	C	T	NSyn	[R -> L];	GO:0009733	response to auxin
MA_817741g0010	Yes	X	-	-	-	-	-	-	X	-	-	-	-	-	-	-	-	-	-	-	-	-	2					MA_20298g0010	C	T	NSyn	[R -> L];	GO:0009826	unidimensional cell growth
MA_908240g0010	No	X	-	-	-	-	-	-	-	-	-	-	-	-	-	-	-	-	-	-	-	-	1					MA_20298g0010	C	T	NSyn	[R -> L];	GO:0009926	auxin polar transport
MA_10247563g0010	No	X	-	-	-	-	-	-	-	-	-	-	-	-	-	-	-	-	-	-	-	-	1					MA_20298g0010	C	T	NSyn	[R -> L];	GO:0010073	meristem maintenance
MA_10429138g0010	Yes	X	-	-	-	-	-	-	-	-	-	-	-	-	-	-	-	-	-	-	-	-	1					MA_20298g0010	C	T	NSyn	[R -> L];	GO:0010311	lateral root formation
MA_10429479g0010	Yes	X	-	-	-	-	X	-	-	-	-	-	-	-	-	-	-	-	-	-	-	-	2					MA_20298g0010	C	T	NSyn	[R -> L];	GO:0016036	cellular response to phosphate starvation
MA_9207906g0010	No	X	-	-	-	-	-	-	-	X	-	-	-	-	-	-	-	-	-	-	-	-	2				MA_215039:1744	MA_215039g0010	T	C	NSyn	[I -> T];	GO:0009743	response to carbohydrate
MA_9608290g0010	No	X	-	-	-	-	-	-	-	-	-	-	-	-	-	-	-	-	-	-	-	-	1				MA_218308:1900	MA_218308g0010	T	G	Intergenic	667	GO:0009851	auxin biosynthetic process
MA_10431081g0010	No	X	-	-	-	-	-	-	-	-	-	-	-	-	-	-	-	-	-	-	-	-	1					MA_218308g0010	T	G	Intergenic	667	GO:0048608	reproductive structure development
MA_10431583g0020	Yes	X	-	-	-	-	-	-	-	-	-	-	-	-	-	-	-	-	-	-	-	-	1					MA_218308g0010	T	G	Intergenic	667	GO:0048827	phyllome development
MA_10431868g0010	No	X	-	-	-	-	-	-	-	X	-	-	-	-	-	-	-	-	-	-	-	-	2					MA_218308g0010	T	G	Intergenic	667	GO:0055114	oxidation-reduction process
MA_10435160g0010	No	X	-	-	-	-	-	-	-	-	-	-	-	-	-	-	-	-	-	-	-	-	1					MA_218308g0010	T	G	Intergenic	667	GO:2000026	regulation of multicellular organismal development
MA_10435292g0010	Yes	X	-	-	-	-	-	-	-	-	-	-	-	-	-	-	-	-	-	-	-	-	1					MA_218308g0010	T	G	Intergenic	667	GO:0009742	brassinosteroid mediated signaling pathway
MA_10436551g0010	Yes	X	-	-	-	-	-	-	-	-	-	-	-	-	-	-	-	-	-	-	-	-	1					MA_218308g0010	T	G	Intergenic	667	GO:0009791	post-embryonic development
MA_10436831g0010	Yes	X	-	-	-	-	-	-	-	-	-	-	-	-	-	-	-	-	-	-	-	-	1				MA_21954:12095	MA_21954g0010	G	A	NSyn	[T -> K];	GO:0006098	pentose-phosphate shunt
MA_10436916g0020	No	X	-	-	-	-	-	-	-	-	-	-	-	-	-	-	-	-	-	-	-	-	1					MA_21954g0010	G	A	NSyn	[T -> K];	GO:0009664	plant-type cell wall organization
MA_10436977g0010	No	X	-	-	-	-	-	-	-	-	-	-	-	-	-	-	-	-	-	-	-	-	1					MA_21954g0010	G	A	NSyn	[T -> K];	GO:0010020	chloroplast fission
MA_3312976g0010	No	-	-	-	-	-	-	X	-	-	-	-	-	-	-	-	-	-	-	-	-	-	1					MA_21954g0010	G	A	NSyn	[T -> K];	GO:0010075	regulation of meristem growth
MA_10277987g0010	No	-	-	-	-	-	-	X	-	X	-	-	-	-	-	-	-	-	-	-	-	-	2					MA_21954g0010	G	A	NSyn	[T -> K];	GO:0019252	starch biosynthetic process
MA_10429471g0010	No	-	-	-	-	-	-	X	-	-	-	-	-	-	-	-	-	-	-	-	-	-	1					MA_21954g0010	G	A	NSyn	[T -> K];	GO:0019344	cysteine biosynthetic process
MA_11456g0020	No	-	-	-	-	-	-	X	-	-	-	-	-	-	-	-	-	-	-	-	-	-	1					MA_21954g0010	G	A	NSyn	[T -> K];	GO:0000023	maltose metabolic process
MA_19490g0010	No	-	-	-	-	-	-	X	-	-	-	-	-	-	-	-	-	-	-	-	-	-	1					MA_21954g0010	G	A	NSyn	[T -> K];	GO:0000272	polysaccharide catabolic process
MA_4521g0010	No	-	-	-	-	-	-	X	-	-	-	-	-	-	-	-	-	-	-	-	-	-	1				MA_2314:8191	MA_2314g0010	A	G	Intron	NA	GO:0009723	response to ethylene
MA_5528g0020	No	-	-	-	-	-	-	X	-	-	-	-	-	-	-	-	-	-	-	-	-	-	1					MA_2314g0010	A	G	Intron	NA	GO:0009651	response to salt stress
MA_5732g0010	No	-	-	-	-	-	-	X	-	-	-	-	-	-	-	-	-	-	-	-	-	-	1				MA_2789:32035	MA_2789g0010	C	A	Intron	NA	GO:0015802	basic amino acid transport
MA_742g0010	No	-	-	-	-	-	-	X	-	-	-	-	-	-	-	-	-	-	-	-	-	-	1					MA_2789g0010	C	A	Intron	NA	GO:0006606	protein import into nucleus
MA_30905g0010	Yes	-	-	-	-	-	-	X	-	-	-	-	-	-	-	-	-	-	-	-	-	-	1					MA_2789g0010	C	A	Intron	NA	GO:0016558	protein import into peroxisome matrix
MA_44504g0010	No	-	-	-	-	-	-	X	-	-	-	-	-	-	-	-	-	-	-	-	-	-	1					MA_2789g0010	C	A	Intron	NA	GO:0006612	protein targeting to membrane
MA_46530g0010	Yes	-	-	-	-	-	-	X	-	-	-	-	-	-	-	-	-	-	-	-	-	-	1					MA_2789g0010	C	A	Intron	NA	GO:0043069	negative regulation of programmed cell death
MA_61285g0010	No	-	-	-	-	-	-	X	-	-	-	-	-	-	-	-	-	-	-	-	-	-	1					MA_2789g0010	C	A	Intron	NA	GO:0006820	anion transport
MA_75004g0010	Yes	-	-	-	-	-	-	X	-	-	-	-	-	-	-	-	-	-	-	-	-	-	1					MA_2789g0010	C	A	Intron	NA	GO:0006862	nucleotide transport
MA_84393g0010	Yes	-	-	-	-	-	-	X	-	X	-	-	-	-	-	-	-	-	-	-	-	-	2					MA_2789g0010	C	A	Intron	NA	GO:0006869	lipid transport
MA_90641g0010	No	-	-	-	-	-	-	X	-	-	-	-	-	-	-	-	-	-	-	-	-	-	1					MA_2789g0010	C	A	Intron	NA	GO:0006888	ER to Golgi vesicle-mediated transport
MA_117108g0020	No	-	-	-	-	-	-	X	-	X	-	-	-	-	-	-	-	-	-	-	-	-	2					MA_2789g0010	C	A	Intron	NA	GO:0006891	intra-Golgi vesicle-mediated transport
MA_126148g0010	Yes	-	-	-	-	-	-	X	-	-	-	-	-	-	-	-	-	-	-	-	-	-	1					MA_2789g0010	C	A	Intron	NA	GO:0043090	amino acid import
MA_171767g0010	No	-	-	-	-	-	-	X	-	-	-	-	-	-	-	-	-	-	-	-	-	-	1					MA_2789g0010	C	A	Intron	NA	GO:0006944	membrane fusion
MA_182376g0010	No	-	-	-	-	-	-	X	-	-	-	-	-	-	-	-	-	-	-	-	-	-	1					MA_2789g0010	C	A	Intron	NA	GO:0043269	regulation of ion transport
MA_96349g0010	No	-	-	-	-	-	-	X	-	-	-	-	-	-	-	-	-	-	-	-	-	-	1					MA_2789g0010	C	A	Intron	NA	GO:0010351	lithium ion transport
MA_285165g0010	No	-	-	-	-	-	-	X	-	-	-	-	-	-	-	-	-	-	-	-	-	-	1					MA_2789g0010	C	A	Intron	NA	GO:0010363	regulation of plant-type hypersensitive response
MA_514155g0010	Yes	-	-	-	-	-	-	X	-	-	-	-	-	-	-	-	-	-	-	-	-	-	1					MA_2789g0010	C	A	Intron	NA	GO:0015696	ammonium transport
MA_6807533g0010	No	-	-	-	-	-	-	X	-	-	-	-	-	-	-	-	-	-	-	-	-	-	1				MA_281725:1166	MA_281725g0010	A	G	Intergenic	421	GO:0015996	chlorophyll catabolic process
MA_890463g0010	No	-	-	-	-	-	-	X	-	-	-	-	-	-	-	-	-	-	-	-	-	-	1					MA_281725g0010	A	G	Intergenic	421	GO:0006457	protein folding
MA_10426083g0010	Yes	-	-	-	-	-	-	X	-	-	-	-	-	-	-	-	-	-	-	-	-	-	1					MA_281725g0010	A	G	Intergenic	421	GO:0006950	response to stress
MA_10427215g0010	No	-	-	-	-	-	-	X	-	-	-	-	-	-	-	-	-	-	-	-	-	-	1				MA_31315:18116	MA_31315g0010	A	G	NSyn	[I -> M];	GO:0009611	response to wounding
MA_10427623g0010	No	-	-	-	-	-	-	X	-	-	-	-	-	-	-	-	-	-	-	-	-	-	1					MA_31315g0010	A	G	NSyn	[I -> M];	GO:0009620	response to fungus
MA_9472378g0010	No	-	-	-	-	-	-	X	-	-	-	-	-	-	-	-	-	-	-	-	-	-	1					MA_31315g0010	A	G	NSyn	[I -> M];	GO:0009695	jasmonic acid biosynthetic process
MA_10432059g0010	Yes	-	-	-	-	-	-	X	-	-	-	-	-	-	-	-	-	-	-	-	-	-	1					MA_31315g0010	A	G	NSyn	[I -> M];	GO:0009723	response to ethylene
MA_10435422g0010	No	-	-	-	-	-	-	X	-	-	-	-	-	-	-	-	-	-	-	-	-	-	1					MA_31315g0010	A	G	NSyn	[I -> M];	GO:0009733	response to auxin
MA_10435492g0010	No	-	-	-	-	-	-	X	-	-	-	-	-	-	-	-	-	-	-	-	-	-	1					MA_31315g0010	A	G	NSyn	[I -> M];	GO:0009738	abscisic acid-activated signaling pathway
MA_18320g0020	Yes	-	-	-	-	-	X	-	X	-	-	-	-	-	-	-	-	-	-	-	-	-	2					MA_31315g0010	A	G	NSyn	[I -> M];	GO:0009753	response to jasmonic acid
MA_5232g0010	Yes	-	-	-	-	-	-	-	X	-	-	-	-	-	-	-	-	-	-	-	-	-	1					MA_31315g0010	A	G	NSyn	[I -> M];	GO:0009835	fruit ripening
MA_34364g0010	No	-	-	-	-	-	X	-	X	-	-	-	-	-	-	-	-	-	-	-	-	-	2					MA_31315g0010	A	G	NSyn	[I -> M];	GO:0042538	hyperosmotic salinity response
MA_55939g0010	No	-	-	-	-	-	X	-	X	-	-	-	-	-	-	-	-	-	-	-	-	-	2					MA_31315g0010	A	G	NSyn	[I -> M];	GO:0048765	root hair cell differentiation
MA_91396g0010	No	-	-	-	-	-	X	-	X	-	-	-	-	-	-	-	-	-	-	-	-	-	2					MA_31315g0010	A	G	NSyn	[I -> M];	GO:0055085	transmembrane transport
MA_101827g0010	No	-	-	-	-	-	-	-	X	-	-	-	-	-	-	-	-	-	-	-	-	-	1					MA_31315g0010	A	G	NSyn	[I -> M];	GO:0009414	response to water deprivation
MA_117189g0010	No	-	-	-	-	-	-	-	X	-	-	-	-	-	-	-	-	-	-	-	-	-	1				MA_356467:2322	MA_356467g0010	C	G	NSyn	[Q -> E];	GO:0005975	carbohydrate metabolic process
MA_136157g0010	Yes	-	-	-	-	-	-	-	X	-	-	-	-	-	-	-	-	-	-	-	-	-	1				MA_376542:1531	MA_376542g0010	T	A	Intron	NA	GO:0015824	proline transport
MA_2313535g0010	No	-	-	-	-	-	-	-	X	-	-	-	-	-	-	-	-	-	-	-	-	-	1					MA_376542g0010	T	A	Intron	NA	GO:0006855	drug transmembrane transport
MA_565793g0010	No	-	-	-	-	-	-	-	X	-	-	-	-	-	-	-	-	-	-	-	-	-	1					MA_376542g0010	T	A	Intron	NA	GO:0009610	response to symbiotic fungus
MA_960512g0010	No	-	-	-	-	-	X	-	X	-	-	-	-	-	-	-	-	-	-	-	-	-	2				MA_392344:3173	MA_392344g0010	G	A	Intron	NA	GO:0009835	fruit ripening
MA_10426590g0010	No	-	-	-	-	-	X	-	X	-	-	-	-	-	-	-	-	-	-	-	-	-	2				MA_584406:882	MA_584406g0010	A	G	NSyn	[D -> G];	GO:0045860	positive regulation of protein kinase activity
MA_10429286g0010	Yes	-	-	-	-	-	-	-	X	-	-	-	-	-	-	-	-	-	-	-	-	-	1				MA_59576:5157	MA_59576g0010	T	C,G	Intron	NA	GO:0019288	isopentenyl diphosphate biosynthetic process, methylerythritol 4-phosphate pathway
MA_8660551g0010	No	-	-	-	-	-	-	-	X	-	-	-	-	-	-	-	-	-	-	-	-	-	1					MA_59576g0010	T	C,G	Intron	NA	GO:0045036	protein targeting to chloroplast
MA_10433541g0010	No	-	-	-	-	-	X	-	X	-	-	-	-	-	-	-	-	-	-	-	-	-	2					MA_59576g0010	T	C,G	Intron	NA	GO:0006098	pentose-phosphate shunt
MA_10435705g0010	No	-	-	-	-	-	X	-	X	-	-	-	-	-	-	-	-	-	-	-	-	-	2				MA_846241:1579	MA_846241g0010	T	C,G	Intergenic	1081	GO:0008652	cellular amino acid biosynthetic process
MA_9157g0010	No	-	-	-	-	-	-	-	-	X	-	-	-	-	-	-	-	-	-	-	-	-	1					MA_846241g0010	T	C,G	Intergenic	1081	GO:0016310	phosphorylation
MA_53573g0010	No	-	-	-	-	-	-	-	-	X	-	-	-	-	-	-	-	-	-	-	-	-	1				MA_87115:10906	MA_87115g0020	C	T	Intron	NA	GO:0009755	hormone-mediated signaling pathway
MA_54005g0010	No	-	-	-	-	-	-	-	-	X	-	-	-	-	-	-	-	-	-	-	-	-	1					MA_87115g0020	C	T	Intron	NA	GO:0016558	protein import into peroxisome matrix
MA_74881g0010	Yes	-	-	-	-	-	-	-	-	X	-	-	-	-	-	-	-	-	-	-	-	-	1					MA_87115g0020	C	T	Intron	NA	GO:0006635	fatty acid beta-oxidation
MA_86565g0010	No	-	-	-	-	-	-	-	-	X	-	-	-	-	-	-	-	-	-	-	-	-	1				MA_879613:1430	MA_879613g0010	G	C	Intergenic	50	GO:0005975	carbohydrate metabolic process
MA_92600g0010	No	-	-	-	-	-	-	-	-	X	-	-	-	-	-	-	-	-	-	-	-	-	1					MA_879613g0010	G	C	Intergenic	50	GO:0007020	microtubule nucleation
MA_98244g0010	No	-	-	-	-	-	-	-	-	X	-	-	-	-	-	-	-	-	-	-	-	-	1					MA_879613g0010	G	C	Intergenic	50	GO:0007155	cell adhesion
MA_259509g0010	No	-	-	-	-	-	-	-	-	X	-	-	-	-	-	-	-	-	-	-	-	-	1					MA_879613g0010	G	C	Intergenic	50	GO:0010048	vernalization response
MA_564044g0010	Yes	-	-	-	-	-	-	-	-	X	-	-	-	-	-	-	-	-	-	-	-	-	1					MA_879613g0010	G	C	Intergenic	50	GO:0010090	trichome morphogenesis
MA_10428153g0010	No	-	-	-	-	-	-	-	-	X	-	-	-	-	-	-	-	-	-	-	-	-	1					MA_879613g0010	G	C	Intergenic	50	GO:0019344	cysteine biosynthetic process
MA_10430348g0010	No	-	-	-	-	-	-	-	-	X	-	-	-	-	-	-	-	-	-	-	-	-	1					MA_879613g0010	G	C	Intergenic	50	GO:0045010	actin nucleation
MA_10431285g0010	No	-	-	-	-	-	-	-	-	X	-	-	-	-	-	-	-	-	-	-	-	-	1					MA_879613g0010	G	C	Intergenic	50	GO:0048765	root hair cell differentiation
MA_10431538g0010	No	-	-	-	-	-	-	-	-	X	-	-	-	-	-	-	-	-	-	-	-	-	1					MA_879613g0010	G	C	Intergenic	50	GO:0071555	cell wall organization
MA_10434549g0010	No	-	-	-	-	-	-	-	-	X	-	-	-	-	-	-	-	-	-	-	-	-	1				MA_8816501:149	MA_8816501g0010	C	G	Intergenic	1082	GO:0006810	transport
MA_10435994g0010	No	-	-	-	-	-	-	-	-	X	-	-	-	-	-	-	-	-	-	-	-	-	1				MA_9107:816	MA_9107g0010	C	A	Intron	NA	GO:0034976	response to endoplasmic reticulum stress
MA_10426817g0020	No	-	-	-	-	-	X	-	-	-	-	-	-	-	-	-	-	-	-	-	-	-	1					MA_9107g0010	C	A	Intron	NA	GO:0042542	response to hydrogen peroxide
MA_10432667g0010	No	-	-	-	-	-	X	-	-	-	-	-	-	-	-	-	-	-	-	-	-	-	1					MA_9107g0010	C	A	Intron	NA	GO:0006457	protein folding
MA_17611g0010	No	-	-	-	-	-	X	-	-	-	-	-	-	-	-	-	-	-	-	-	-	-	1					MA_9107g0010	C	A	Intron	NA	GO:0009408	response to heat
MA_19817g0010	No	-	-	-	-	-	X	-	-	-	-	-	-	-	-	-	-	-	-	-	-	-	1					MA_9107g0010	C	A	Intron	NA	GO:0009644	response to high light intensity
MA_20591g0010	No	-	-	-	-	-	X	-	-	-	-	-	-	-	-	-	-	-	-	-	-	-	1				MA_9125:15666	MA_9125g0010	C	A	Intron	NA	GO:0010078	maintenance of root meristem identity
MA_21319g0010	No	-	-	-	-	-	X	-	-	-	-	-	-	-	-	-	-	-	-	-	-	-	1					MA_9125g0010	C	A	Intron	NA	GO:0010468	regulation of gene expression
MA_28251g0010	No	-	-	-	-	-	X	-	-	-	-	-	-	-	-	-	-	-	-	-	-	-	1					MA_9125g0010	C	A	Intron	NA	GO:0010492	maintenance of shoot apical meristem identity
MA_5688g0010	No	-	-	-	-	-	X	-	-	-	-	-	-	-	-	-	-	-	-	-	-	-	1					MA_9125g0010	C	A	Intron	NA	GO:0031347	regulation of defense response
MA_69557g0010	No	-	-	-	-	-	X	-	-	-	-	-	-	-	-	-	-	-	-	-	-	-	1					MA_9125g0010	C	A	Intron	NA	GO:0046740	transport of virus in host, cell to cell
MA_72696g0010	No	-	-	-	-	-	X	-	-	-	-	-	-	-	-	-	-	-	-	-	-	-	1					MA_9125g0010	C	A	Intron	NA	GO:0080022	primary root development
MA_83414g0010	Yes	-	-	-	-	-	X	-	-	-	-	-	-	-	-	-	-	-	-	-	-	-	1					MA_9125g0010	C	A	Intron	NA	GO:0010071	root meristem specification
MA_84130g0010	No	-	-	-	-	-	X	-	-	-	-	-	-	-	-	-	-	-	-	-	-	-	1				MA_9408507:2723	MA_9408507g0010	A	G	NSyn	[I -> M];	GO:0051555	flavonol biosynthetic process
MA_103411g0010	No	-	-	-	-	-	X	-	-	-	-	-	-	-	-	-	-	-	-	-	-	-	1					MA_9408507g0010	A	G	NSyn	[I -> M];	GO:0055114	oxidation-reduction process
MA_120979g0020	No	-	-	-	-	-	X	-	-	-	-	-	-	-	-	-	-	-	-	-	-	-	1				MA_95456:7393	MA_95456g0010	G	A	Intron	NA	GO:0009631	cold acclimation
MA_132558g0010	Yes	-	-	-	-	-	X	-	-	-	-	-	-	-	-	-	-	-	-	-	-	-	1					MA_95456g0010	G	A	Intron	NA	GO:0009651	response to salt stress
MA_176668g0010	No	-	-	-	-	-	X	-	-	-	-	-	-	-	-	-	-	-	-	-	-	-	1					MA_95456g0010	G	A	Intron	NA	GO:0009737	response to abscisic acid
MA_96130g0010	Yes	-	-	-	-	-	X	-	-	-	-	-	-	-	-	-	-	-	-	-	-	-	1					MA_95456g0010	G	A	Intron	NA	GO:0042631	cellular response to water deprivation
MA_218925g0010	No	-	-	-	-	-	X	-	-	-	-	-	-	-	-	-	-	-	-	-	-	-	1					MA_95456g0010	G	A	Intron	NA	GO:0009269	response to desiccation
MA_384710g0010	No	-	-	-	-	-	X	-	-	-	-	-	-	-	-	-	-	-	-	-	-	-	1				MA_9694:49358	MA_9694g0010	C	T	NSyn	[A -> S];	GO:0043069	negative regulation of programmed cell death
MA_478295g0010	Yes	-	-	-	-	-	X	-	-	-	-	-	-	-	-	-	-	-	-	-	-	-	1					MA_9694g0010	C	T	NSyn	[A -> S];	GO:0006612	protein targeting to membrane
MA_640809g0010	No	-	-	-	-	-	X	-	-	-	-	-	-	-	-	-	-	-	-	-	-	-	1					MA_9694g0010	C	T	NSyn	[A -> S];	GO:0043090	amino acid import
MA_677862g0010	No	-	-	-	-	-	X	-	-	-	-	-	-	-	-	-	-	-	-	-	-	-	1					MA_9694g0010	C	T	NSyn	[A -> S];	GO:0006862	nucleotide transport
MA_765295g0010	No	-	-	-	-	-	X	-	-	-	-	-	-	-	-	-	-	-	-	-	-	-	1					MA_9694g0010	C	T	NSyn	[A -> S];	GO:0043269	regulation of ion transport
MA_877837g0010	No	-	-	-	-	-	X	-	-	-	-	-	-	-	-	-	-	-	-	-	-	-	1					MA_9694g0010	C	T	NSyn	[A -> S];	GO:0006888	ER to Golgi vesicle-mediated transport
MA_934266g0010	No	-	-	-	-	-	X	-	-	-	-	-	-	-	-	-	-	-	-	-	-	-	1					MA_9694g0010	C	T	NSyn	[A -> S];	GO:0006944	membrane fusion
MA_934266g0020	No	-	-	-	-	-	X	-	-	-	-	-	-	-	-	-	-	-	-	-	-	-	1					MA_9694g0010	C	T	NSyn	[A -> S];	GO:0009611	response to wounding
MA_10171766g0010	No	-	-	-	-	-	X	-	-	-	-	-	-	-	-	-	-	-	-	-	-	-	1					MA_9694g0010	C	T	NSyn	[A -> S];	GO:0009627	systemic acquired resistance
MA_10426867g0010	No	-	-	-	-	-	X	-	-	-	-	-	-	-	-	-	-	-	-	-	-	-	1					MA_9694g0010	C	T	NSyn	[A -> S];	GO:0010167	response to nitrate
MA_10427190g0010	Yes	-	-	-	-	-	X	-	-	-	-	-	-	-	-	-	-	-	-	-	-	-	1					MA_9694g0010	C	T	NSyn	[A -> S];	GO:0010363	regulation of plant-type hypersensitive response
MA_10430139g0010	Yes	-	-	-	-	-	X	-	-	-	-	-	-	-	-	-	-	-	-	-	-	-	1					MA_9694g0010	C	T	NSyn	[A -> S];	GO:0015696	ammonium transport
MA_9186363g0010	No	-	-	-	-	-	X	-	-	-	-	-	-	-	-	-	-	-	-	-	-	-	1					MA_9694g0010	C	T	NSyn	[A -> S];	GO:0015706	nitrate transport
MA_9407960g0010	No	-	-	-	-	-	X	-	-	-	-	-	-	-	-	-	-	-	-	-	-	-	1					MA_9694g0010	C	T	NSyn	[A -> S];	GO:0015802	basic amino acid transport
MA_10431006g0010	Yes	-	-	-	-	-	X	-	-	-	-	-	-	-	-	-	-	-	-	-	-	-	1					MA_9694g0010	C	T	NSyn	[A -> S];	GO:0034976	response to endoplasmic reticulum stress
MA_10433766g0010	No	-	-	-	-	-	X	-	-	-	-	-	-	-	-	-	-	-	-	-	-	-	1			totPrecdryquar	MA_10165689:679	MA_10165689g0010	C	T	NSyn	[M -> I];	GO:0006730	one-carbon metabolic process
MA_10436112g0020	Yes	-	-	-	-	-	X	-	-	-	-	-	-	-	-	-	-	-	-	-	-	-	1					MA_10165689g0010	C	T	NSyn	[M -> I];	GO:0006816	calcium ion transport
	234																											MA_10165689g0010	C	T	NSyn	[M -> I];	GO:0006882	cellular zinc ion homeostasis
																												MA_10165689g0010	C	T	NSyn	[M -> I];	GO:0009555	pollen development
																												MA_10165689g0010	C	T	NSyn	[M -> I];	GO:0009624	response to nematode
																											MA_10222884:5978	MA_10222884g0010	T	G	Intergenic	85	GO:0008152	metabolic process
																											MA_10266950:2750	MA_10266950g0010	A	T	Intron	NA	GO:0046686	response to cadmium ion
																												MA_10266950g0010	A	T	Intron	NA	GO:0010200	response to chitin
																												MA_10266950g0010	A	T	Intron	NA	GO:0016567	protein ubiquitination
																											MA_10427749:3373	MA_10427749g0010	A	G	Intron	NA	GO:0006672	ceramide metabolic process
																											MA_10429896:41313	MA_10429896g0010	C	T	Intron	NA	GO:0008152	metabolic process
																											MA_10431031:15126	MA_10431031g0010	G	A	Intron	NA	GO:0006950	response to stress
																												MA_10431031g0010	G	A	Intron	NA	GO:0006457	protein folding
																											MA_10431686:2369	MA_10431686g0010	C	G	Intron	NA	GO:0022402	cell cycle process
																												MA_10431686g0010	C	G	Intron	NA	GO:0006281	DNA repair
																												MA_10431686g0010	C	G	Intron	NA	GO:0007059	chromosome segregation
																											MA_10432877:1013	MA_10432877g0010	T	C	Intron	NA	GO:0009823	cytokinin catabolic process
																											MA_10433038:7928	MA_10433038g0020	C	T	NSyn	[V -> L];	GO:0009651	response to salt stress
																											MA_10434864:4563	MA_10434864g0010	T	C	NSyn	[N -> T];	GO:0008152	metabolic process
																											MA_10435703:10063	MA_10435703g0010	G	T	Intergenic	168	GO:0010218	response to far red light
																												MA_10435703g0010	G	T	Intergenic	168	GO:0010264	myo-inositol hexakisphosphate biosynthetic process
																												MA_10435703g0010	G	T	Intergenic	168	GO:0015996	chlorophyll catabolic process
																												MA_10435703g0010	G	T	Intergenic	168	GO:0009637	response to blue light
																												MA_10435703g0010	G	T	Intergenic	168	GO:0009765	photosynthesis, light harvesting
																											MA_10435716:4402	MA_10435716g0010	A	G	Intron	NA	GO:0000226	microtubule cytoskeleton organization
																												MA_10435716g0010	A	G	Intron	NA	GO:0000911	cytokinesis by cell plate formation
																												MA_10435716g0010	A	G	Intron	NA	GO:0051322	anaphase
																											MA_108756:4274	MA_108756g0010	C	G	Intergenic	148	GO:0043090	amino acid import
																												MA_108756g0010	C	G	Intergenic	148	GO:0006862	nucleotide transport
																												MA_108756g0010	C	G	Intergenic	148	GO:0043269	regulation of ion transport
																												MA_108756g0010	C	G	Intergenic	148	GO:0006888	ER to Golgi vesicle-mediated transport
																												MA_108756g0010	C	G	Intergenic	148	GO:0006944	membrane fusion
																												MA_108756g0010	C	G	Intergenic	148	GO:0009611	response to wounding
																												MA_108756g0010	C	G	Intergenic	148	GO:0009627	systemic acquired resistance
																												MA_108756g0010	C	G	Intergenic	148	GO:0010167	response to nitrate
																												MA_108756g0010	C	G	Intergenic	148	GO:0010363	regulation of plant-type hypersensitive response
																												MA_108756g0010	C	G	Intergenic	148	GO:0015696	ammonium transport
																												MA_108756g0010	C	G	Intergenic	148	GO:0015706	nitrate transport
																												MA_108756g0010	C	G	Intergenic	148	GO:0015802	basic amino acid transport
																												MA_108756g0010	C	G	Intergenic	148	GO:0034976	response to endoplasmic reticulum stress
																												MA_108756g0010	C	G	Intergenic	148	GO:0043069	negative regulation of programmed cell death
																												MA_108756g0010	C	G	Intergenic	148	GO:0006612	protein targeting to membrane
																											MA_111475:20375	MA_111475g0020	T	G	Intron	NA	GO:0051209	release of sequestered calcium ion into cytosol
																												MA_111475g0020	T	G	Intron	NA	GO:0051533	positive regulation of NFAT protein import into nucleus
																												MA_111475g0020	T	G	Intron	NA	GO:0008285	negative regulation of cell proliferation
																											MA_11179:25906	MA_11179g0010	G	T	Intron	NA	GO:0006200	ATP catabolic process
																												MA_11179g0010	G	T	Intron	NA	GO:0006979	response to oxidative stress
																												MA_11179g0010	G	T	Intron	NA	GO:0015986	ATP synthesis coupled proton transport
																												MA_11179g0010	G	T	Intron	NA	GO:0015991	ATP hydrolysis coupled proton transport
																												MA_11179g0010	G	T	Intron	NA	GO:0046686	response to cadmium ion
																											MA_118377:11461	MA_118377g0010	G	T,C	Intron	NA	GO:0006413	translational initiation
																											MA_12188:21848	MA_12188g0010	T	G	Intron	NA	GO:0009628	response to abiotic stimulus
																												MA_12188g0010	T	G	Intron	NA	GO:0009737	response to abscisic acid
																												MA_12188g0010	T	G	Intron	NA	GO:0016558	protein import into peroxisome matrix
																												MA_12188g0010	T	G	Intron	NA	GO:0044267	cellular protein metabolic process
																												MA_12188g0010	T	G	Intron	NA	GO:0051716	cellular response to stimulus
																												MA_12188g0010	T	G	Intron	NA	GO:0006635	fatty acid beta-oxidation
																												MA_12188g0010	T	G	Intron	NA	GO:0006950	response to stress
																											MA_12709:26070	MA_12709g0010	C	G	Intron	NA	GO:0006487	protein N-linked glycosylation
																												MA_12709g0010	C	G	Intron	NA	GO:0006623	protein targeting to vacuole
																												MA_12709g0010	C	G	Intron	NA	GO:0006891	intra-Golgi vesicle-mediated transport
																												MA_12709g0010	C	G	Intron	NA	GO:0006944	membrane fusion
																												MA_12709g0010	C	G	Intron	NA	GO:0016049	cell growth
																												MA_12709g0010	C	G	Intron	NA	GO:0000902	cell morphogenesis
																											MA_15175:935	MA_15175g0010	C	T	Intergenic	1528	GO:0006635	fatty acid beta-oxidation
																												MA_15175g0010	C	T	Intergenic	1528	GO:0016558	protein import into peroxisome matrix
																											MA_16845:2059	MA_16845g0010	G	T	Intron	NA	GO:0044237	cellular metabolic process
																												MA_16845g0010	G	T	Intron	NA	GO:0044238	primary metabolic process
																											MA_20298:1049	MA_20298g0010	C	T	NSyn	[R -> L];	GO:0048283	indeterminate inflorescence morphogenesis
																												MA_20298g0010	C	T	NSyn	[R -> L];	GO:0080167	response to karrikin
																												MA_20298g0010	C	T	NSyn	[R -> L];	GO:0009620	response to fungus
																												MA_20298g0010	C	T	NSyn	[R -> L];	GO:0009640	photomorphogenesis
																												MA_20298g0010	C	T	NSyn	[R -> L];	GO:0009733	response to auxin
																												MA_20298g0010	C	T	NSyn	[R -> L];	GO:0009826	unidimensional cell growth
																												MA_20298g0010	C	T	NSyn	[R -> L];	GO:0009926	auxin polar transport
																												MA_20298g0010	C	T	NSyn	[R -> L];	GO:0010073	meristem maintenance
																												MA_20298g0010	C	T	NSyn	[R -> L];	GO:0010311	lateral root formation
																												MA_20298g0010	C	T	NSyn	[R -> L];	GO:0016036	cellular response to phosphate starvation
																											MA_218308:1900	MA_218308g0010	T	G	Intergenic	667	GO:0009851	auxin biosynthetic process
																												MA_218308g0010	T	G	Intergenic	667	GO:0048608	reproductive structure development
																												MA_218308g0010	T	G	Intergenic	667	GO:0048827	phyllome development
																												MA_218308g0010	T	G	Intergenic	667	GO:0055114	oxidation-reduction process
																												MA_218308g0010	T	G	Intergenic	667	GO:2000026	regulation of multicellular organismal development
																												MA_218308g0010	T	G	Intergenic	667	GO:0009742	brassinosteroid mediated signaling pathway
																												MA_218308g0010	T	G	Intergenic	667	GO:0009791	post-embryonic development
																											MA_2314:9917	MA_2314g0010	C	T	Intron	NA	GO:0009723	response to ethylene
																												MA_2314g0010	C	T	Intron	NA	GO:0009651	response to salt stress
																											MA_2789:39816	MA_2789g0010	C	T	Intron	NA	GO:0015802	basic amino acid transport
																												MA_2789g0010	C	T	Intron	NA	GO:0006606	protein import into nucleus
																												MA_2789g0010	C	T	Intron	NA	GO:0016558	protein import into peroxisome matrix
																												MA_2789g0010	C	T	Intron	NA	GO:0006612	protein targeting to membrane
																												MA_2789g0010	C	T	Intron	NA	GO:0043069	negative regulation of programmed cell death
																												MA_2789g0010	C	T	Intron	NA	GO:0006820	anion transport
																												MA_2789g0010	C	T	Intron	NA	GO:0006862	nucleotide transport
																												MA_2789g0010	C	T	Intron	NA	GO:0006869	lipid transport
																												MA_2789g0010	C	T	Intron	NA	GO:0006888	ER to Golgi vesicle-mediated transport
																												MA_2789g0010	C	T	Intron	NA	GO:0006891	intra-Golgi vesicle-mediated transport
																												MA_2789g0010	C	T	Intron	NA	GO:0043090	amino acid import
																												MA_2789g0010	C	T	Intron	NA	GO:0006944	membrane fusion
																												MA_2789g0010	C	T	Intron	NA	GO:0043269	regulation of ion transport
																												MA_2789g0010	C	T	Intron	NA	GO:0010351	lithium ion transport
																												MA_2789g0010	C	T	Intron	NA	GO:0010363	regulation of plant-type hypersensitive response
																												MA_2789g0010	C	T	Intron	NA	GO:0015696	ammonium transport
																											MA_281725:1166	MA_281725g0010	A	G	Intergenic	421	GO:0015996	chlorophyll catabolic process
																												MA_281725g0010	A	G	Intergenic	421	GO:0006457	protein folding
																												MA_281725g0010	A	G	Intergenic	421	GO:0006950	response to stress
																											MA_31315:18116	MA_31315g0010	A	G	NSyn	[I -> M];	GO:0009611	response to wounding
																												MA_31315g0010	A	G	NSyn	[I -> M];	GO:0009620	response to fungus
																												MA_31315g0010	A	G	NSyn	[I -> M];	GO:0009695	jasmonic acid biosynthetic process
																												MA_31315g0010	A	G	NSyn	[I -> M];	GO:0009723	response to ethylene
																												MA_31315g0010	A	G	NSyn	[I -> M];	GO:0009733	response to auxin
																												MA_31315g0010	A	G	NSyn	[I -> M];	GO:0009738	abscisic acid-activated signaling pathway
																												MA_31315g0010	A	G	NSyn	[I -> M];	GO:0009753	response to jasmonic acid
																												MA_31315g0010	A	G	NSyn	[I -> M];	GO:0009835	fruit ripening
																												MA_31315g0010	A	G	NSyn	[I -> M];	GO:0042538	hyperosmotic salinity response
																												MA_31315g0010	A	G	NSyn	[I -> M];	GO:0048765	root hair cell differentiation
																												MA_31315g0010	A	G	NSyn	[I -> M];	GO:0055085	transmembrane transport
																												MA_31315g0010	A	G	NSyn	[I -> M];	GO:0009414	response to water deprivation
																											MA_356467:2322	MA_356467g0010	C	G	NSyn	[Q -> E];	GO:0005975	carbohydrate metabolic process
																											MA_376542:1531	MA_376542g0010	T	A	Intron	NA	GO:0015824	proline transport
																												MA_376542g0010	T	A	Intron	NA	GO:0006855	drug transmembrane transport
																												MA_376542g0010	T	A	Intron	NA	GO:0009610	response to symbiotic fungus
																											MA_392344:3173	MA_392344g0010	G	A	Intron	NA	GO:0009835	fruit ripening
																											MA_48286:11399	MA_48286g0010	A	G	Intron	NA	GO:0008152	metabolic process
																											MA_55006:6654	MA_55006g0010	G	A	Intron	NA	GO:0009658	chloroplast organization
																												MA_55006g0010	G	A	Intron	NA	GO:0010264	myo-inositol hexakisphosphate biosynthetic process
																												MA_55006g0010	G	A	Intron	NA	GO:0045893	positive regulation of transcription, DNA-templated
																											MA_59576:5157	MA_59576g0010	T	C,G	Intron	NA	GO:0019288	isopentenyl diphosphate biosynthetic process, methylerythritol 4-phosphate pathway
																												MA_59576g0010	T	C,G	Intron	NA	GO:0045036	protein targeting to chloroplast
																												MA_59576g0010	T	C,G	Intron	NA	GO:0006098	pentose-phosphate shunt
																											MA_69133:12769	MA_69133g0010	C	G	Syn	NA	GO:0006487	protein N-linked glycosylation
																												MA_69133g0010	C	G	Syn	NA	GO:0006499	N-terminal protein myristoylation
																												MA_69133g0010	C	G	Syn	NA	GO:0016567	protein ubiquitination
																												MA_69133g0010	C	G	Syn	NA	GO:0032880	regulation of protein localization
																												MA_69133g0010	C	G	Syn	NA	GO:0042742	defense response to bacterium
																												MA_69133g0010	C	G	Syn	NA	GO:0046777	protein autophosphorylation
																												MA_69133g0010	C	G	Syn	NA	GO:0048193	Golgi vesicle transport
																												MA_69133g0010	C	G	Syn	NA	GO:0048767	root hair elongation
																												MA_69133g0010	C	G	Syn	NA	GO:0000902	cell morphogenesis
																											MA_87115:10906	MA_87115g0020	C	T	Intron	NA	GO:0009755	hormone-mediated signaling pathway
																												MA_87115g0020	C	T	Intron	NA	GO:0016558	protein import into peroxisome matrix
																												MA_87115g0020	C	T	Intron	NA	GO:0006635	fatty acid beta-oxidation
																											MA_879613:1430	MA_879613g0010	G	C	Intergenic	50	GO:0005975	carbohydrate metabolic process
																												MA_879613g0010	G	C	Intergenic	50	GO:0007020	microtubule nucleation
																												MA_879613g0010	G	C	Intergenic	50	GO:0007155	cell adhesion
																												MA_879613g0010	G	C	Intergenic	50	GO:0010048	vernalization response
																												MA_879613g0010	G	C	Intergenic	50	GO:0010090	trichome morphogenesis
																												MA_879613g0010	G	C	Intergenic	50	GO:0019344	cysteine biosynthetic process
																												MA_879613g0010	G	C	Intergenic	50	GO:0045010	actin nucleation
																												MA_879613g0010	G	C	Intergenic	50	GO:0048765	root hair cell differentiation
																												MA_879613g0010	G	C	Intergenic	50	GO:0071555	cell wall organization
																											MA_8816501:149	MA_8816501g0010	C	G	Intergenic	1082	GO:0006810	transport
																											MA_9107:816	MA_9107g0010	C	A	Intron	NA	GO:0034976	response to endoplasmic reticulum stress
																												MA_9107g0010	C	A	Intron	NA	GO:0042542	response to hydrogen peroxide
																												MA_9107g0010	C	A	Intron	NA	GO:0006457	protein folding
																												MA_9107g0010	C	A	Intron	NA	GO:0009408	response to heat
																												MA_9107g0010	C	A	Intron	NA	GO:0009644	response to high light intensity
																											MA_9125:15666	MA_9125g0010	C	A	Intron	NA	GO:0010078	maintenance of root meristem identity
																												MA_9125g0010	C	A	Intron	NA	GO:0010468	regulation of gene expression
																												MA_9125g0010	C	A	Intron	NA	GO:0010492	maintenance of shoot apical meristem identity
																												MA_9125g0010	C	A	Intron	NA	GO:0031347	regulation of defense response
																												MA_9125g0010	C	A	Intron	NA	GO:0046740	transport of virus in host, cell to cell
																												MA_9125g0010	C	A	Intron	NA	GO:0080022	primary root development
																												MA_9125g0010	C	A	Intron	NA	GO:0010071	root meristem specification
																											MA_9408507:2723	MA_9408507g0010	A	G	NSyn	[I -> M];	GO:0051555	flavonol biosynthetic process
																												MA_9408507g0010	A	G	NSyn	[I -> M];	GO:0055114	oxidation-reduction process
																											MA_95456:7393	MA_95456g0010	G	A	Intron	NA	GO:0009631	cold acclimation
																												MA_95456g0010	G	A	Intron	NA	GO:0009651	response to salt stress
																												MA_95456g0010	G	A	Intron	NA	GO:0009737	response to abscisic acid
																												MA_95456g0010	G	A	Intron	NA	GO:0042631	cellular response to water deprivation
																												MA_95456g0010	G	A	Intron	NA	GO:0009269	response to desiccation
																											MA_9694:49358	MA_9694g0010	C	T	NSyn	[A -> S];	GO:0043069	negative regulation of programmed cell death
																												MA_9694g0010	C	T	NSyn	[A -> S];	GO:0006612	protein targeting to membrane
																												MA_9694g0010	C	T	NSyn	[A -> S];	GO:0043090	amino acid import
																												MA_9694g0010	C	T	NSyn	[A -> S];	GO:0006862	nucleotide transport
																												MA_9694g0010	C	T	NSyn	[A -> S];	GO:0043269	regulation of ion transport
																												MA_9694g0010	C	T	NSyn	[A -> S];	GO:0006888	ER to Golgi vesicle-mediated transport
																												MA_9694g0010	C	T	NSyn	[A -> S];	GO:0006944	membrane fusion
																												MA_9694g0010	C	T	NSyn	[A -> S];	GO:0009611	response to wounding
																												MA_9694g0010	C	T	NSyn	[A -> S];	GO:0009627	systemic acquired resistance
																												MA_9694g0010	C	T	NSyn	[A -> S];	GO:0010167	response to nitrate
																												MA_9694g0010	C	T	NSyn	[A -> S];	GO:0010363	regulation of plant-type hypersensitive response
																												MA_9694g0010	C	T	NSyn	[A -> S];	GO:0015696	ammonium transport
																												MA_9694g0010	C	T	NSyn	[A -> S];	GO:0015706	nitrate transport
																												MA_9694g0010	C	T	NSyn	[A -> S];	GO:0015802	basic amino acid transport
																												MA_9694g0010	C	T	NSyn	[A -> S];	GO:0034976	response to endoplasmic reticulum stress
																										totPrecmax	MA_10137667:1377	MA_10137667g0010	T	C	Intergenic	-1376	GO:0006546	glycine catabolic process
																											MA_10266950:2870	MA_10266950g0010	T	C	Intron	NA	GO:0046686	response to cadmium ion
																												MA_10266950g0010	T	C	Intron	NA	GO:0010200	response to chitin
																												MA_10266950g0010	T	C	Intron	NA	GO:0016567	protein ubiquitination
																											MA_10432986:44741	MA_10432986g0010	A	G	Intron	NA	GO:0009793	embryo development ending in seed dormancy
																												MA_10432986g0010	A	G	Intron	NA	GO:0008615	pyridoxine biosynthetic process
																											MA_10433038:7928	MA_10433038g0020	C	T	NSyn	[V -> L];	GO:0009651	response to salt stress
																											MA_10435703:10063	MA_10435703g0010	G	T	Intergenic	168	GO:0010218	response to far red light
																												MA_10435703g0010	G	T	Intergenic	168	GO:0010264	myo-inositol hexakisphosphate biosynthetic process
																												MA_10435703g0010	G	T	Intergenic	168	GO:0015996	chlorophyll catabolic process
																												MA_10435703g0010	G	T	Intergenic	168	GO:0009637	response to blue light
																												MA_10435703g0010	G	T	Intergenic	168	GO:0009765	photosynthesis, light harvesting
																											MA_108756:4274	MA_108756g0010	C	G	Intergenic	148	GO:0043090	amino acid import
																												MA_108756g0010	C	G	Intergenic	148	GO:0006862	nucleotide transport
																												MA_108756g0010	C	G	Intergenic	148	GO:0043269	regulation of ion transport
																												MA_108756g0010	C	G	Intergenic	148	GO:0006888	ER to Golgi vesicle-mediated transport
																												MA_108756g0010	C	G	Intergenic	148	GO:0006944	membrane fusion
																												MA_108756g0010	C	G	Intergenic	148	GO:0009611	response to wounding
																												MA_108756g0010	C	G	Intergenic	148	GO:0009627	systemic acquired resistance
																												MA_108756g0010	C	G	Intergenic	148	GO:0010167	response to nitrate
																												MA_108756g0010	C	G	Intergenic	148	GO:0010363	regulation of plant-type hypersensitive response
																												MA_108756g0010	C	G	Intergenic	148	GO:0015696	ammonium transport
																												MA_108756g0010	C	G	Intergenic	148	GO:0015706	nitrate transport
																												MA_108756g0010	C	G	Intergenic	148	GO:0015802	basic amino acid transport
																												MA_108756g0010	C	G	Intergenic	148	GO:0034976	response to endoplasmic reticulum stress
																												MA_108756g0010	C	G	Intergenic	148	GO:0043069	negative regulation of programmed cell death
																												MA_108756g0010	C	G	Intergenic	148	GO:0006612	protein targeting to membrane
																											MA_11179:25906	MA_11179g0010	G	T	Intron	NA	GO:0006200	ATP catabolic process
																												MA_11179g0010	G	T	Intron	NA	GO:0006979	response to oxidative stress
																												MA_11179g0010	G	T	Intron	NA	GO:0015986	ATP synthesis coupled proton transport
																												MA_11179g0010	G	T	Intron	NA	GO:0015991	ATP hydrolysis coupled proton transport
																												MA_11179g0010	G	T	Intron	NA	GO:0046686	response to cadmium ion
																											MA_11969:54190	MA_11969g0010	G	A	Intron	NA	GO:0045893	positive regulation of transcription, DNA-templated
																												MA_11969g0010	G	A	Intron	NA	GO:0002238	response to molecule of fungal origin
																												MA_11969g0010	G	A	Intron	NA	GO:0006888	ER to Golgi vesicle-mediated transport
																												MA_11969g0010	G	A	Intron	NA	GO:0009698	phenylpropanoid metabolic process
																												MA_11969g0010	G	A	Intron	NA	GO:0009737	response to abscisic acid
																												MA_11969g0010	G	A	Intron	NA	GO:0009753	response to jasmonic acid
																												MA_11969g0010	G	A	Intron	NA	GO:0009759	indole glucosinolate biosynthetic process
																												MA_11969g0010	G	A	Intron	NA	GO:0000162	tryptophan biosynthetic process
																												MA_11969g0010	G	A	Intron	NA	GO:0010438	cellular response to sulfur starvation
																												MA_11969g0010	G	A	Intron	NA	GO:0000302	response to reactive oxygen species
																												MA_11969g0010	G	A	Intron	NA	GO:0002213	defense response to insect
																											MA_18041:35581	MA_18041g0010	T	C	Intron	NA	GO:0010228	vegetative to reproductive phase transition of meristem
																												MA_18041g0010	T	C	Intron	NA	GO:0010452	histone H3-K36 methylation
																												MA_18041g0010	T	C	Intron	NA	GO:0051568	histone H3-K4 methylation
																												MA_18041g0010	T	C	Intron	NA	GO:0009909	regulation of flower development
																											MA_20298:1049	MA_20298g0010	C	T	NSyn	[R -> L];	GO:0048283	indeterminate inflorescence morphogenesis
																												MA_20298g0010	C	T	NSyn	[R -> L];	GO:0080167	response to karrikin
																												MA_20298g0010	C	T	NSyn	[R -> L];	GO:0009620	response to fungus
																												MA_20298g0010	C	T	NSyn	[R -> L];	GO:0009640	photomorphogenesis
																												MA_20298g0010	C	T	NSyn	[R -> L];	GO:0009733	response to auxin
																												MA_20298g0010	C	T	NSyn	[R -> L];	GO:0009826	unidimensional cell growth
																												MA_20298g0010	C	T	NSyn	[R -> L];	GO:0009926	auxin polar transport
																												MA_20298g0010	C	T	NSyn	[R -> L];	GO:0010073	meristem maintenance
																												MA_20298g0010	C	T	NSyn	[R -> L];	GO:0010311	lateral root formation
																												MA_20298g0010	C	T	NSyn	[R -> L];	GO:0016036	cellular response to phosphate starvation
																											MA_218308:2068	MA_218308g0010	G	A	Intergenic	499	GO:0009851	auxin biosynthetic process
																												MA_218308g0010	G	A	Intergenic	499	GO:0048608	reproductive structure development
																												MA_218308g0010	G	A	Intergenic	499	GO:0048827	phyllome development
																												MA_218308g0010	G	A	Intergenic	499	GO:0055114	oxidation-reduction process
																												MA_218308g0010	G	A	Intergenic	499	GO:2000026	regulation of multicellular organismal development
																												MA_218308g0010	G	A	Intergenic	499	GO:0009742	brassinosteroid mediated signaling pathway
																												MA_218308g0010	G	A	Intergenic	499	GO:0009791	post-embryonic development
																											MA_248791:949	MA_248791g0010	A	C	Intergenic	147	GO:0009624	response to nematode
																											MA_281725:1166	MA_281725g0010	A	G	Intergenic	421	GO:0015996	chlorophyll catabolic process
																												MA_281725g0010	A	G	Intergenic	421	GO:0006457	protein folding
																												MA_281725g0010	A	G	Intergenic	421	GO:0006950	response to stress
																											MA_31315:18116	MA_31315g0010	A	G	NSyn	[I -> M];	GO:0009611	response to wounding
																												MA_31315g0010	A	G	NSyn	[I -> M];	GO:0009620	response to fungus
																												MA_31315g0010	A	G	NSyn	[I -> M];	GO:0009695	jasmonic acid biosynthetic process
																												MA_31315g0010	A	G	NSyn	[I -> M];	GO:0009723	response to ethylene
																												MA_31315g0010	A	G	NSyn	[I -> M];	GO:0009733	response to auxin
																												MA_31315g0010	A	G	NSyn	[I -> M];	GO:0009738	abscisic acid-activated signaling pathway
																												MA_31315g0010	A	G	NSyn	[I -> M];	GO:0009753	response to jasmonic acid
																												MA_31315g0010	A	G	NSyn	[I -> M];	GO:0009835	fruit ripening
																												MA_31315g0010	A	G	NSyn	[I -> M];	GO:0042538	hyperosmotic salinity response
																												MA_31315g0010	A	G	NSyn	[I -> M];	GO:0048765	root hair cell differentiation
																												MA_31315g0010	A	G	NSyn	[I -> M];	GO:0055085	transmembrane transport
																												MA_31315g0010	A	G	NSyn	[I -> M];	GO:0009414	response to water deprivation
																											MA_45311:776	MA_45311g0010	C	A,G	Intron	NA	GO:0055114	oxidation-reduction process
																												MA_45311g0010	C	A,G	Intron	NA	GO:0080110	sporopollenin biosynthetic process
																											MA_59576:5308	MA_59576g0010	G	A	Intron	NA	GO:0019288	isopentenyl diphosphate biosynthetic process, methylerythritol 4-phosphate pathway
																												MA_59576g0010	G	A	Intron	NA	GO:0045036	protein targeting to chloroplast
																												MA_59576g0010	G	A	Intron	NA	GO:0006098	pentose-phosphate shunt
																											MA_605776:3315	MA_605776g0010	G	A	NSyn	[S -> N];	GO:0042542	response to hydrogen peroxide
																												MA_605776g0010	G	A	NSyn	[S -> N];	GO:0006457	protein folding
																												MA_605776g0010	G	A	NSyn	[S -> N];	GO:0009644	response to high light intensity
																												MA_605776g0010	G	A	NSyn	[S -> N];	GO:0010286	heat acclimation
																											MA_7411:27938	MA_7411g0010	A	T	Intron	NA	GO:0006378	mRNA polyadenylation
																												MA_7411g0010	A	T	Intron	NA	GO:0009855	determination of bilateral symmetry
																												MA_7411g0010	A	T	Intron	NA	GO:0010014	meristem initiation
																												MA_7411g0010	A	T	Intron	NA	GO:0010073	meristem maintenance
																												MA_7411g0010	A	T	Intron	NA	GO:0016246	RNA interference
																												MA_7411g0010	A	T	Intron	NA	GO:0022402	cell cycle process
																												MA_7411g0010	A	T	Intron	NA	GO:0031507	heterochromatin assembly
																												MA_7411g0010	A	T	Intron	NA	GO:0045787	positive regulation of cell cycle
																												MA_7411g0010	A	T	Intron	NA	GO:0006346	methylation-dependent chromatin silencing
																											MA_87115:1140	MA_87115g0010	T	C	Intron	NA	GO:0009755	hormone-mediated signaling pathway
																												MA_87115g0010	T	C	Intron	NA	GO:0016558	protein import into peroxisome matrix
																												MA_87115g0010	T	C	Intron	NA	GO:0006635	fatty acid beta-oxidation
																											MA_8816501:28	MA_8816501g0010	G	T	Intergenic	1203	GO:0006810	transport
																										totPrecmin	MA_10165689:679	MA_10165689g0010	C	T	NSyn	[M -> I];	GO:0006730	one-carbon metabolic process
																												MA_10165689g0010	C	T	NSyn	[M -> I];	GO:0006816	calcium ion transport
																												MA_10165689g0010	C	T	NSyn	[M -> I];	GO:0006882	cellular zinc ion homeostasis
																												MA_10165689g0010	C	T	NSyn	[M -> I];	GO:0009555	pollen development
																												MA_10165689g0010	C	T	NSyn	[M -> I];	GO:0009624	response to nematode
																											MA_10222884:5978	MA_10222884g0010	T	G	Intergenic	85	GO:0008152	metabolic process
																											MA_10266950:2750	MA_10266950g0010	A	T	Intron	NA	GO:0046686	response to cadmium ion
																												MA_10266950g0010	A	T	Intron	NA	GO:0010200	response to chitin
																												MA_10266950g0010	A	T	Intron	NA	GO:0016567	protein ubiquitination
																											MA_10429896:41313	MA_10429896g0010	C	T	Intron	NA	GO:0008152	metabolic process
																											MA_10431031:15126	MA_10431031g0010	G	A	Intron	NA	GO:0006950	response to stress
																												MA_10431031g0010	G	A	Intron	NA	GO:0006457	protein folding
																											MA_10431686:2270	MA_10431686g0010	A	G	NSyn	[I -> V];	GO:0022402	cell cycle process
																												MA_10431686g0010	A	G	NSyn	[I -> V];	GO:0006281	DNA repair
																												MA_10431686g0010	A	G	NSyn	[I -> V];	GO:0007059	chromosome segregation
																											MA_10432877:1013	MA_10432877g0010	T	C	Intron	NA	GO:0009823	cytokinin catabolic process
																											MA_10433038:7928	MA_10433038g0020	C	T	NSyn	[V -> L];	GO:0009651	response to salt stress
																											MA_10434864:4563	MA_10434864g0010	T	C	NSyn	[N -> T];	GO:0008152	metabolic process
																											MA_10435703:10063	MA_10435703g0010	G	T	Intergenic	168	GO:0010218	response to far red light
																												MA_10435703g0010	G	T	Intergenic	168	GO:0010264	myo-inositol hexakisphosphate biosynthetic process
																												MA_10435703g0010	G	T	Intergenic	168	GO:0015996	chlorophyll catabolic process
																												MA_10435703g0010	G	T	Intergenic	168	GO:0009637	response to blue light
																												MA_10435703g0010	G	T	Intergenic	168	GO:0009765	photosynthesis, light harvesting
																											MA_10435716:4402	MA_10435716g0010	A	G	Intron	NA	GO:0000226	microtubule cytoskeleton organization
																												MA_10435716g0010	A	G	Intron	NA	GO:0000911	cytokinesis by cell plate formation
																												MA_10435716g0010	A	G	Intron	NA	GO:0051322	anaphase
																											MA_108756:4274	MA_108756g0010	C	G	Intergenic	148	GO:0043090	amino acid import
																												MA_108756g0010	C	G	Intergenic	148	GO:0006862	nucleotide transport
																												MA_108756g0010	C	G	Intergenic	148	GO:0043269	regulation of ion transport
																												MA_108756g0010	C	G	Intergenic	148	GO:0006888	ER to Golgi vesicle-mediated transport
																												MA_108756g0010	C	G	Intergenic	148	GO:0006944	membrane fusion
																												MA_108756g0010	C	G	Intergenic	148	GO:0009611	response to wounding
																												MA_108756g0010	C	G	Intergenic	148	GO:0009627	systemic acquired resistance
																												MA_108756g0010	C	G	Intergenic	148	GO:0010167	response to nitrate
																												MA_108756g0010	C	G	Intergenic	148	GO:0010363	regulation of plant-type hypersensitive response
																												MA_108756g0010	C	G	Intergenic	148	GO:0015696	ammonium transport
																												MA_108756g0010	C	G	Intergenic	148	GO:0015706	nitrate transport
																												MA_108756g0010	C	G	Intergenic	148	GO:0015802	basic amino acid transport
																												MA_108756g0010	C	G	Intergenic	148	GO:0034976	response to endoplasmic reticulum stress
																												MA_108756g0010	C	G	Intergenic	148	GO:0043069	negative regulation of programmed cell death
																												MA_108756g0010	C	G	Intergenic	148	GO:0006612	protein targeting to membrane
																											MA_111475:20375	MA_111475g0020	T	G	Intron	NA	GO:0051209	release of sequestered calcium ion into cytosol
																												MA_111475g0020	T	G	Intron	NA	GO:0051533	positive regulation of NFAT protein import into nucleus
																												MA_111475g0020	T	G	Intron	NA	GO:0008285	negative regulation of cell proliferation
																											MA_11179:25906	MA_11179g0010	G	T	Intron	NA	GO:0006200	ATP catabolic process
																												MA_11179g0010	G	T	Intron	NA	GO:0006979	response to oxidative stress
																												MA_11179g0010	G	T	Intron	NA	GO:0015986	ATP synthesis coupled proton transport
																												MA_11179g0010	G	T	Intron	NA	GO:0015991	ATP hydrolysis coupled proton transport
																												MA_11179g0010	G	T	Intron	NA	GO:0046686	response to cadmium ion
																											MA_118377:11461	MA_118377g0010	G	T,C	Intron	NA	GO:0006413	translational initiation
																											MA_12188:21848	MA_12188g0010	T	G	Intron	NA	GO:0009628	response to abiotic stimulus
																												MA_12188g0010	T	G	Intron	NA	GO:0009737	response to abscisic acid
																												MA_12188g0010	T	G	Intron	NA	GO:0016558	protein import into peroxisome matrix
																												MA_12188g0010	T	G	Intron	NA	GO:0044267	cellular protein metabolic process
																												MA_12188g0010	T	G	Intron	NA	GO:0051716	cellular response to stimulus
																												MA_12188g0010	T	G	Intron	NA	GO:0006635	fatty acid beta-oxidation
																												MA_12188g0010	T	G	Intron	NA	GO:0006950	response to stress
																											MA_12709:26070	MA_12709g0010	C	G	Intron	NA	GO:0006487	protein N-linked glycosylation
																												MA_12709g0010	C	G	Intron	NA	GO:0006623	protein targeting to vacuole
																												MA_12709g0010	C	G	Intron	NA	GO:0006891	intra-Golgi vesicle-mediated transport
																												MA_12709g0010	C	G	Intron	NA	GO:0006944	membrane fusion
																												MA_12709g0010	C	G	Intron	NA	GO:0016049	cell growth
																												MA_12709g0010	C	G	Intron	NA	GO:0000902	cell morphogenesis
																											MA_15175:713	MA_15175g0010	A	G	Intergenic	1750	GO:0006635	fatty acid beta-oxidation
																												MA_15175g0010	A	G	Intergenic	1750	GO:0016558	protein import into peroxisome matrix
																											MA_16845:2059	MA_16845g0010	G	T	Intron	NA	GO:0044237	cellular metabolic process
																												MA_16845g0010	G	T	Intron	NA	GO:0044238	primary metabolic process
																											MA_20298:1049	MA_20298g0010	C	T	NSyn	[R -> L];	GO:0048283	indeterminate inflorescence morphogenesis
																												MA_20298g0010	C	T	NSyn	[R -> L];	GO:0080167	response to karrikin
																												MA_20298g0010	C	T	NSyn	[R -> L];	GO:0009620	response to fungus
																												MA_20298g0010	C	T	NSyn	[R -> L];	GO:0009640	photomorphogenesis
																												MA_20298g0010	C	T	NSyn	[R -> L];	GO:0009733	response to auxin
																												MA_20298g0010	C	T	NSyn	[R -> L];	GO:0009826	unidimensional cell growth
																												MA_20298g0010	C	T	NSyn	[R -> L];	GO:0009926	auxin polar transport
																												MA_20298g0010	C	T	NSyn	[R -> L];	GO:0010073	meristem maintenance
																												MA_20298g0010	C	T	NSyn	[R -> L];	GO:0010311	lateral root formation
																												MA_20298g0010	C	T	NSyn	[R -> L];	GO:0016036	cellular response to phosphate starvation
																											MA_218308:1900	MA_218308g0010	T	G	Intergenic	667	GO:0009851	auxin biosynthetic process
																												MA_218308g0010	T	G	Intergenic	667	GO:0048608	reproductive structure development
																												MA_218308g0010	T	G	Intergenic	667	GO:0048827	phyllome development
																												MA_218308g0010	T	G	Intergenic	667	GO:0055114	oxidation-reduction process
																												MA_218308g0010	T	G	Intergenic	667	GO:2000026	regulation of multicellular organismal development
																												MA_218308g0010	T	G	Intergenic	667	GO:0009742	brassinosteroid mediated signaling pathway
																												MA_218308g0010	T	G	Intergenic	667	GO:0009791	post-embryonic development
																											MA_21954:12095	MA_21954g0010	G	A	NSyn	[T -> K];	GO:0006098	pentose-phosphate shunt
																												MA_21954g0010	G	A	NSyn	[T -> K];	GO:0009664	plant-type cell wall organization
																												MA_21954g0010	G	A	NSyn	[T -> K];	GO:0010020	chloroplast fission
																												MA_21954g0010	G	A	NSyn	[T -> K];	GO:0010075	regulation of meristem growth
																												MA_21954g0010	G	A	NSyn	[T -> K];	GO:0019252	starch biosynthetic process
																												MA_21954g0010	G	A	NSyn	[T -> K];	GO:0019344	cysteine biosynthetic process
																												MA_21954g0010	G	A	NSyn	[T -> K];	GO:0000023	maltose metabolic process
																												MA_21954g0010	G	A	NSyn	[T -> K];	GO:0000272	polysaccharide catabolic process
																											MA_2789:32035	MA_2789g0010	C	A	Intron	NA	GO:0015802	basic amino acid transport
																												MA_2789g0010	C	A	Intron	NA	GO:0006606	protein import into nucleus
																												MA_2789g0010	C	A	Intron	NA	GO:0016558	protein import into peroxisome matrix
																												MA_2789g0010	C	A	Intron	NA	GO:0006612	protein targeting to membrane
																												MA_2789g0010	C	A	Intron	NA	GO:0043069	negative regulation of programmed cell death
																												MA_2789g0010	C	A	Intron	NA	GO:0006820	anion transport
																												MA_2789g0010	C	A	Intron	NA	GO:0006862	nucleotide transport
																												MA_2789g0010	C	A	Intron	NA	GO:0006869	lipid transport
																												MA_2789g0010	C	A	Intron	NA	GO:0006888	ER to Golgi vesicle-mediated transport
																												MA_2789g0010	C	A	Intron	NA	GO:0006891	intra-Golgi vesicle-mediated transport
																												MA_2789g0010	C	A	Intron	NA	GO:0043090	amino acid import
																												MA_2789g0010	C	A	Intron	NA	GO:0006944	membrane fusion
																												MA_2789g0010	C	A	Intron	NA	GO:0043269	regulation of ion transport
																												MA_2789g0010	C	A	Intron	NA	GO:0010351	lithium ion transport
																												MA_2789g0010	C	A	Intron	NA	GO:0010363	regulation of plant-type hypersensitive response
																												MA_2789g0010	C	A	Intron	NA	GO:0015696	ammonium transport
																											MA_281725:1053	MA_281725g0010	A	C	Intergenic	534	GO:0015996	chlorophyll catabolic process
																												MA_281725g0010	A	C	Intergenic	534	GO:0006457	protein folding
																												MA_281725g0010	A	C	Intergenic	534	GO:0006950	response to stress
																											MA_31315:18116	MA_31315g0010	A	G	NSyn	[I -> M];	GO:0009611	response to wounding
																												MA_31315g0010	A	G	NSyn	[I -> M];	GO:0009620	response to fungus
																												MA_31315g0010	A	G	NSyn	[I -> M];	GO:0009695	jasmonic acid biosynthetic process
																												MA_31315g0010	A	G	NSyn	[I -> M];	GO:0009723	response to ethylene
																												MA_31315g0010	A	G	NSyn	[I -> M];	GO:0009733	response to auxin
																												MA_31315g0010	A	G	NSyn	[I -> M];	GO:0009738	abscisic acid-activated signaling pathway
																												MA_31315g0010	A	G	NSyn	[I -> M];	GO:0009753	response to jasmonic acid
																												MA_31315g0010	A	G	NSyn	[I -> M];	GO:0009835	fruit ripening
																												MA_31315g0010	A	G	NSyn	[I -> M];	GO:0042538	hyperosmotic salinity response
																												MA_31315g0010	A	G	NSyn	[I -> M];	GO:0048765	root hair cell differentiation
																												MA_31315g0010	A	G	NSyn	[I -> M];	GO:0055085	transmembrane transport
																												MA_31315g0010	A	G	NSyn	[I -> M];	GO:0009414	response to water deprivation
																											MA_356467:1496	MA_356467g0010	G	C	Intron	NA	GO:0005975	carbohydrate metabolic process
																											MA_376542:1531	MA_376542g0010	T	A	Intron	NA	GO:0015824	proline transport
																												MA_376542g0010	T	A	Intron	NA	GO:0006855	drug transmembrane transport
																												MA_376542g0010	T	A	Intron	NA	GO:0009610	response to symbiotic fungus
																											MA_392344:3173	MA_392344g0010	G	A	Intron	NA	GO:0009835	fruit ripening
																											MA_48286:11399	MA_48286g0010	A	G	Intron	NA	GO:0008152	metabolic process
																											MA_55006:6654	MA_55006g0010	G	A	Intron	NA	GO:0009658	chloroplast organization
																												MA_55006g0010	G	A	Intron	NA	GO:0010264	myo-inositol hexakisphosphate biosynthetic process
																												MA_55006g0010	G	A	Intron	NA	GO:0045893	positive regulation of transcription, DNA-templated
																											MA_59576:5157	MA_59576g0010	T	C,G	Intron	NA	GO:0019288	isopentenyl diphosphate biosynthetic process, methylerythritol 4-phosphate pathway
																												MA_59576g0010	T	C,G	Intron	NA	GO:0045036	protein targeting to chloroplast
																												MA_59576g0010	T	C,G	Intron	NA	GO:0006098	pentose-phosphate shunt
																											MA_60163:18686	MA_60163g0010	G	C,T	Intergenic	-530	GO:0009560	embryo sac egg cell differentiation
																											MA_87115:10906	MA_87115g0020	C	T	Intron	NA	GO:0009755	hormone-mediated signaling pathway
																												MA_87115g0020	C	T	Intron	NA	GO:0016558	protein import into peroxisome matrix
																												MA_87115g0020	C	T	Intron	NA	GO:0006635	fatty acid beta-oxidation
																											MA_879613:1430	MA_879613g0010	G	C	Intergenic	50	GO:0005975	carbohydrate metabolic process
																												MA_879613g0010	G	C	Intergenic	50	GO:0007020	microtubule nucleation
																												MA_879613g0010	G	C	Intergenic	50	GO:0007155	cell adhesion
																												MA_879613g0010	G	C	Intergenic	50	GO:0010048	vernalization response
																												MA_879613g0010	G	C	Intergenic	50	GO:0010090	trichome morphogenesis
																												MA_879613g0010	G	C	Intergenic	50	GO:0019344	cysteine biosynthetic process
																												MA_879613g0010	G	C	Intergenic	50	GO:0045010	actin nucleation
																												MA_879613g0010	G	C	Intergenic	50	GO:0048765	root hair cell differentiation
																												MA_879613g0010	G	C	Intergenic	50	GO:0071555	cell wall organization
																											MA_8816501:149	MA_8816501g0010	C	G	Intergenic	1082	GO:0006810	transport
																											MA_9125:15666	MA_9125g0010	C	A	Intron	NA	GO:0010078	maintenance of root meristem identity
																												MA_9125g0010	C	A	Intron	NA	GO:0010468	regulation of gene expression
																												MA_9125g0010	C	A	Intron	NA	GO:0010492	maintenance of shoot apical meristem identity
																												MA_9125g0010	C	A	Intron	NA	GO:0031347	regulation of defense response
																												MA_9125g0010	C	A	Intron	NA	GO:0046740	transport of virus in host, cell to cell
																												MA_9125g0010	C	A	Intron	NA	GO:0080022	primary root development
																												MA_9125g0010	C	A	Intron	NA	GO:0010071	root meristem specification
																											MA_9408507:2723	MA_9408507g0010	A	G	NSyn	[I -> M];	GO:0051555	flavonol biosynthetic process
																												MA_9408507g0010	A	G	NSyn	[I -> M];	GO:0055114	oxidation-reduction process
																											MA_95456:7393	MA_95456g0010	G	A	Intron	NA	GO:0009631	cold acclimation
																												MA_95456g0010	G	A	Intron	NA	GO:0009651	response to salt stress
																												MA_95456g0010	G	A	Intron	NA	GO:0009737	response to abscisic acid
																												MA_95456g0010	G	A	Intron	NA	GO:0042631	cellular response to water deprivation
																												MA_95456g0010	G	A	Intron	NA	GO:0009269	response to desiccation
																											MA_9694:49358	MA_9694g0010	C	T	NSyn	[A -> S];	GO:0043069	negative regulation of programmed cell death
																												MA_9694g0010	C	T	NSyn	[A -> S];	GO:0006612	protein targeting to membrane
																												MA_9694g0010	C	T	NSyn	[A -> S];	GO:0043090	amino acid import
																												MA_9694g0010	C	T	NSyn	[A -> S];	GO:0006862	nucleotide transport
																												MA_9694g0010	C	T	NSyn	[A -> S];	GO:0043269	regulation of ion transport
																												MA_9694g0010	C	T	NSyn	[A -> S];	GO:0006888	ER to Golgi vesicle-mediated transport
																												MA_9694g0010	C	T	NSyn	[A -> S];	GO:0006944	membrane fusion
																												MA_9694g0010	C	T	NSyn	[A -> S];	GO:0009611	response to wounding
																												MA_9694g0010	C	T	NSyn	[A -> S];	GO:0009627	systemic acquired resistance
																												MA_9694g0010	C	T	NSyn	[A -> S];	GO:0010167	response to nitrate
																												MA_9694g0010	C	T	NSyn	[A -> S];	GO:0010363	regulation of plant-type hypersensitive response
																												MA_9694g0010	C	T	NSyn	[A -> S];	GO:0015696	ammonium transport
																												MA_9694g0010	C	T	NSyn	[A -> S];	GO:0015706	nitrate transport
																												MA_9694g0010	C	T	NSyn	[A -> S];	GO:0015802	basic amino acid transport
																												MA_9694g0010	C	T	NSyn	[A -> S];	GO:0034976	response to endoplasmic reticulum stress
																										totPrecwarmquart	MA_10137667:1377	MA_10137667g0010	T	C	Intergenic	-1376	GO:0006546	glycine catabolic process
																											MA_10266950:2870	MA_10266950g0010	T	C	Intron	NA	GO:0046686	response to cadmium ion
																												MA_10266950g0010	T	C	Intron	NA	GO:0010200	response to chitin
																												MA_10266950g0010	T	C	Intron	NA	GO:0016567	protein ubiquitination
																											MA_10428997:7960	MA_10428997g0010	T	C	Intron	NA	GO:0006457	protein folding
																											MA_10432509:20046	MA_10432509g0010	C	T	Intron	NA	GO:0006352	DNA-templated transcription, initiation
																												MA_10432509g0010	C	T	Intron	NA	GO:0006355	regulation of transcription, DNA-templated
																												MA_10432509g0010	C	T	Intron	NA	GO:0006366	transcription from RNA polymerase II promoter
																												MA_10432509g0010	C	T	Intron	NA	GO:0006413	translational initiation
																												MA_10432509g0010	C	T	Intron	NA	GO:0000394	RNA splicing, via endonucleolytic cleavage and ligation
																											MA_10433038:7928	MA_10433038g0020	C	T	NSyn	[V -> L];	GO:0009651	response to salt stress
																											MA_10435703:10063	MA_10435703g0010	G	T	Intergenic	168	GO:0010218	response to far red light
																												MA_10435703g0010	G	T	Intergenic	168	GO:0010264	myo-inositol hexakisphosphate biosynthetic process
																												MA_10435703g0010	G	T	Intergenic	168	GO:0015996	chlorophyll catabolic process
																												MA_10435703g0010	G	T	Intergenic	168	GO:0009637	response to blue light
																												MA_10435703g0010	G	T	Intergenic	168	GO:0009765	photosynthesis, light harvesting
																											MA_108756:4274	MA_108756g0010	C	G	Intergenic	148	GO:0043090	amino acid import
																												MA_108756g0010	C	G	Intergenic	148	GO:0006862	nucleotide transport
																												MA_108756g0010	C	G	Intergenic	148	GO:0043269	regulation of ion transport
																												MA_108756g0010	C	G	Intergenic	148	GO:0006888	ER to Golgi vesicle-mediated transport
																												MA_108756g0010	C	G	Intergenic	148	GO:0006944	membrane fusion
																												MA_108756g0010	C	G	Intergenic	148	GO:0009611	response to wounding
																												MA_108756g0010	C	G	Intergenic	148	GO:0009627	systemic acquired resistance
																												MA_108756g0010	C	G	Intergenic	148	GO:0010167	response to nitrate
																												MA_108756g0010	C	G	Intergenic	148	GO:0010363	regulation of plant-type hypersensitive response
																												MA_108756g0010	C	G	Intergenic	148	GO:0015696	ammonium transport
																												MA_108756g0010	C	G	Intergenic	148	GO:0015706	nitrate transport
																												MA_108756g0010	C	G	Intergenic	148	GO:0015802	basic amino acid transport
																												MA_108756g0010	C	G	Intergenic	148	GO:0034976	response to endoplasmic reticulum stress
																												MA_108756g0010	C	G	Intergenic	148	GO:0043069	negative regulation of programmed cell death
																												MA_108756g0010	C	G	Intergenic	148	GO:0006612	protein targeting to membrane
																											MA_11179:25906	MA_11179g0010	G	T	Intron	NA	GO:0006200	ATP catabolic process
																												MA_11179g0010	G	T	Intron	NA	GO:0006979	response to oxidative stress
																												MA_11179g0010	G	T	Intron	NA	GO:0015986	ATP synthesis coupled proton transport
																												MA_11179g0010	G	T	Intron	NA	GO:0015991	ATP hydrolysis coupled proton transport
																												MA_11179g0010	G	T	Intron	NA	GO:0046686	response to cadmium ion
																											MA_12188:22001	MA_12188g0010	G	T	Intron	NA	GO:0009628	response to abiotic stimulus
																												MA_12188g0010	G	T	Intron	NA	GO:0009737	response to abscisic acid
																												MA_12188g0010	G	T	Intron	NA	GO:0016558	protein import into peroxisome matrix
																												MA_12188g0010	G	T	Intron	NA	GO:0044267	cellular protein metabolic process
																												MA_12188g0010	G	T	Intron	NA	GO:0051716	cellular response to stimulus
																												MA_12188g0010	G	T	Intron	NA	GO:0006635	fatty acid beta-oxidation
																												MA_12188g0010	G	T	Intron	NA	GO:0006950	response to stress
																											MA_18041:35581	MA_18041g0010	T	C	Intron	NA	GO:0010228	vegetative to reproductive phase transition of meristem
																												MA_18041g0010	T	C	Intron	NA	GO:0010452	histone H3-K36 methylation
																												MA_18041g0010	T	C	Intron	NA	GO:0051568	histone H3-K4 methylation
																												MA_18041g0010	T	C	Intron	NA	GO:0009909	regulation of flower development
																											MA_20298:1049	MA_20298g0010	C	T	NSyn	[R -> L];	GO:0048283	indeterminate inflorescence morphogenesis
																												MA_20298g0010	C	T	NSyn	[R -> L];	GO:0080167	response to karrikin
																												MA_20298g0010	C	T	NSyn	[R -> L];	GO:0009620	response to fungus
																												MA_20298g0010	C	T	NSyn	[R -> L];	GO:0009640	photomorphogenesis
																												MA_20298g0010	C	T	NSyn	[R -> L];	GO:0009733	response to auxin
																												MA_20298g0010	C	T	NSyn	[R -> L];	GO:0009826	unidimensional cell growth
																												MA_20298g0010	C	T	NSyn	[R -> L];	GO:0009926	auxin polar transport
																												MA_20298g0010	C	T	NSyn	[R -> L];	GO:0010073	meristem maintenance
																												MA_20298g0010	C	T	NSyn	[R -> L];	GO:0010311	lateral root formation
																												MA_20298g0010	C	T	NSyn	[R -> L];	GO:0016036	cellular response to phosphate starvation
																											MA_218308:2068	MA_218308g0010	G	A	Intergenic	499	GO:0009851	auxin biosynthetic process
																												MA_218308g0010	G	A	Intergenic	499	GO:0048608	reproductive structure development
																												MA_218308g0010	G	A	Intergenic	499	GO:0048827	phyllome development
																												MA_218308g0010	G	A	Intergenic	499	GO:0055114	oxidation-reduction process
																												MA_218308g0010	G	A	Intergenic	499	GO:2000026	regulation of multicellular organismal development
																												MA_218308g0010	G	A	Intergenic	499	GO:0009742	brassinosteroid mediated signaling pathway
																												MA_218308g0010	G	A	Intergenic	499	GO:0009791	post-embryonic development
																											MA_248791:949	MA_248791g0010	A	C	Intergenic	147	GO:0009624	response to nematode
																											MA_281725:1166	MA_281725g0010	A	G	Intergenic	421	GO:0015996	chlorophyll catabolic process
																												MA_281725g0010	A	G	Intergenic	421	GO:0006457	protein folding
																												MA_281725g0010	A	G	Intergenic	421	GO:0006950	response to stress
																											MA_31315:18116	MA_31315g0010	A	G	NSyn	[I -> M];	GO:0009611	response to wounding
																												MA_31315g0010	A	G	NSyn	[I -> M];	GO:0009620	response to fungus
																												MA_31315g0010	A	G	NSyn	[I -> M];	GO:0009695	jasmonic acid biosynthetic process
																												MA_31315g0010	A	G	NSyn	[I -> M];	GO:0009723	response to ethylene
																												MA_31315g0010	A	G	NSyn	[I -> M];	GO:0009733	response to auxin
																												MA_31315g0010	A	G	NSyn	[I -> M];	GO:0009738	abscisic acid-activated signaling pathway
																												MA_31315g0010	A	G	NSyn	[I -> M];	GO:0009753	response to jasmonic acid
																												MA_31315g0010	A	G	NSyn	[I -> M];	GO:0009835	fruit ripening
																												MA_31315g0010	A	G	NSyn	[I -> M];	GO:0042538	hyperosmotic salinity response
																												MA_31315g0010	A	G	NSyn	[I -> M];	GO:0048765	root hair cell differentiation
																												MA_31315g0010	A	G	NSyn	[I -> M];	GO:0055085	transmembrane transport
																												MA_31315g0010	A	G	NSyn	[I -> M];	GO:0009414	response to water deprivation
																											MA_59576:5308	MA_59576g0010	G	A	Intron	NA	GO:0019288	isopentenyl diphosphate biosynthetic process, methylerythritol 4-phosphate pathway
																												MA_59576g0010	G	A	Intron	NA	GO:0045036	protein targeting to chloroplast
																												MA_59576g0010	G	A	Intron	NA	GO:0006098	pentose-phosphate shunt
																											MA_879613:1505	MA_879613g0010	A	G	NSyn	[H -> R];	GO:0005975	carbohydrate metabolic process
																												MA_879613g0010	A	G	NSyn	[H -> R];	GO:0007020	microtubule nucleation
																												MA_879613g0010	A	G	NSyn	[H -> R];	GO:0007155	cell adhesion
																												MA_879613g0010	A	G	NSyn	[H -> R];	GO:0010048	vernalization response
																												MA_879613g0010	A	G	NSyn	[H -> R];	GO:0010090	trichome morphogenesis
																												MA_879613g0010	A	G	NSyn	[H -> R];	GO:0019344	cysteine biosynthetic process
																												MA_879613g0010	A	G	NSyn	[H -> R];	GO:0045010	actin nucleation
																												MA_879613g0010	A	G	NSyn	[H -> R];	GO:0048765	root hair cell differentiation
																												MA_879613g0010	A	G	NSyn	[H -> R];	GO:0071555	cell wall organization
																											MA_8816501:28	MA_8816501g0010	G	T	Intergenic	1203	GO:0006810	transport
																											MA_95456:7393	MA_95456g0010	G	A	Intron	NA	GO:0009631	cold acclimation
																												MA_95456g0010	G	A	Intron	NA	GO:0009651	response to salt stress
																												MA_95456g0010	G	A	Intron	NA	GO:0009737	response to abscisic acid
																												MA_95456g0010	G	A	Intron	NA	GO:0042631	cellular response to water deprivation
																												MA_95456g0010	G	A	Intron	NA	GO:0009269	response to desiccation
																											MA_96852:11639	MA_96852g0010	A	G	NSyn	[L -> V];	GO:0016139	glycoside catabolic process
																												MA_96852g0010	A	G	NSyn	[L -> V];	GO:0046477	glycosylceramide catabolic process
																												MA_96852g0010	A	G	NSyn	[L -> V];	GO:0009311	oligosaccharide metabolic process
																										totPrecwetquart	MA_10137667:1377	MA_10137667g0010	T	C	Intergenic	-1376	GO:0006546	glycine catabolic process
																											MA_10266950:2870	MA_10266950g0010	T	C	Intron	NA	GO:0046686	response to cadmium ion
																												MA_10266950g0010	T	C	Intron	NA	GO:0010200	response to chitin
																												MA_10266950g0010	T	C	Intron	NA	GO:0016567	protein ubiquitination
																											MA_10428997:7960	MA_10428997g0010	T	C	Intron	NA	GO:0006457	protein folding
																											MA_10433038:7928	MA_10433038g0020	C	T	NSyn	[V -> L];	GO:0009651	response to salt stress
																											MA_10435703:10063	MA_10435703g0010	G	T	Intergenic	168	GO:0010218	response to far red light
																												MA_10435703g0010	G	T	Intergenic	168	GO:0010264	myo-inositol hexakisphosphate biosynthetic process
																												MA_10435703g0010	G	T	Intergenic	168	GO:0015996	chlorophyll catabolic process
																												MA_10435703g0010	G	T	Intergenic	168	GO:0009637	response to blue light
																												MA_10435703g0010	G	T	Intergenic	168	GO:0009765	photosynthesis, light harvesting
																											MA_108756:4274	MA_108756g0010	C	G	Intergenic	148	GO:0043090	amino acid import
																												MA_108756g0010	C	G	Intergenic	148	GO:0006862	nucleotide transport
																												MA_108756g0010	C	G	Intergenic	148	GO:0043269	regulation of ion transport
																												MA_108756g0010	C	G	Intergenic	148	GO:0006888	ER to Golgi vesicle-mediated transport
																												MA_108756g0010	C	G	Intergenic	148	GO:0006944	membrane fusion
																												MA_108756g0010	C	G	Intergenic	148	GO:0009611	response to wounding
																												MA_108756g0010	C	G	Intergenic	148	GO:0009627	systemic acquired resistance
																												MA_108756g0010	C	G	Intergenic	148	GO:0010167	response to nitrate
																												MA_108756g0010	C	G	Intergenic	148	GO:0010363	regulation of plant-type hypersensitive response
																												MA_108756g0010	C	G	Intergenic	148	GO:0015696	ammonium transport
																												MA_108756g0010	C	G	Intergenic	148	GO:0015706	nitrate transport
																												MA_108756g0010	C	G	Intergenic	148	GO:0015802	basic amino acid transport
																												MA_108756g0010	C	G	Intergenic	148	GO:0034976	response to endoplasmic reticulum stress
																												MA_108756g0010	C	G	Intergenic	148	GO:0043069	negative regulation of programmed cell death
																												MA_108756g0010	C	G	Intergenic	148	GO:0006612	protein targeting to membrane
																											MA_11179:25906	MA_11179g0010	G	T	Intron	NA	GO:0006200	ATP catabolic process
																												MA_11179g0010	G	T	Intron	NA	GO:0006979	response to oxidative stress
																												MA_11179g0010	G	T	Intron	NA	GO:0015986	ATP synthesis coupled proton transport
																												MA_11179g0010	G	T	Intron	NA	GO:0015991	ATP hydrolysis coupled proton transport
																												MA_11179g0010	G	T	Intron	NA	GO:0046686	response to cadmium ion
																											MA_11969:54190	MA_11969g0010	G	A	Intron	NA	GO:0045893	positive regulation of transcription, DNA-templated
																												MA_11969g0010	G	A	Intron	NA	GO:0002238	response to molecule of fungal origin
																												MA_11969g0010	G	A	Intron	NA	GO:0006888	ER to Golgi vesicle-mediated transport
																												MA_11969g0010	G	A	Intron	NA	GO:0009698	phenylpropanoid metabolic process
																												MA_11969g0010	G	A	Intron	NA	GO:0009737	response to abscisic acid
																												MA_11969g0010	G	A	Intron	NA	GO:0009753	response to jasmonic acid
																												MA_11969g0010	G	A	Intron	NA	GO:0009759	indole glucosinolate biosynthetic process
																												MA_11969g0010	G	A	Intron	NA	GO:0000162	tryptophan biosynthetic process
																												MA_11969g0010	G	A	Intron	NA	GO:0010438	cellular response to sulfur starvation
																												MA_11969g0010	G	A	Intron	NA	GO:0000302	response to reactive oxygen species
																												MA_11969g0010	G	A	Intron	NA	GO:0002213	defense response to insect
																											MA_18041:35581	MA_18041g0010	T	C	Intron	NA	GO:0010228	vegetative to reproductive phase transition of meristem
																												MA_18041g0010	T	C	Intron	NA	GO:0010452	histone H3-K36 methylation
																												MA_18041g0010	T	C	Intron	NA	GO:0051568	histone H3-K4 methylation
																												MA_18041g0010	T	C	Intron	NA	GO:0009909	regulation of flower development
																											MA_20298:1049	MA_20298g0010	C	T	NSyn	[R -> L];	GO:0048283	indeterminate inflorescence morphogenesis
																												MA_20298g0010	C	T	NSyn	[R -> L];	GO:0080167	response to karrikin
																												MA_20298g0010	C	T	NSyn	[R -> L];	GO:0009620	response to fungus
																												MA_20298g0010	C	T	NSyn	[R -> L];	GO:0009640	photomorphogenesis
																												MA_20298g0010	C	T	NSyn	[R -> L];	GO:0009733	response to auxin
																												MA_20298g0010	C	T	NSyn	[R -> L];	GO:0009826	unidimensional cell growth
																												MA_20298g0010	C	T	NSyn	[R -> L];	GO:0009926	auxin polar transport
																												MA_20298g0010	C	T	NSyn	[R -> L];	GO:0010073	meristem maintenance
																												MA_20298g0010	C	T	NSyn	[R -> L];	GO:0010311	lateral root formation
																												MA_20298g0010	C	T	NSyn	[R -> L];	GO:0016036	cellular response to phosphate starvation
																											MA_248791:949	MA_248791g0010	A	C	Intergenic	147	GO:0009624	response to nematode
																											MA_281725:1166	MA_281725g0010	A	G	Intergenic	421	GO:0015996	chlorophyll catabolic process
																												MA_281725g0010	A	G	Intergenic	421	GO:0006457	protein folding
																												MA_281725g0010	A	G	Intergenic	421	GO:0006950	response to stress
																											MA_31315:18116	MA_31315g0010	A	G	NSyn	[I -> M];	GO:0009611	response to wounding
																												MA_31315g0010	A	G	NSyn	[I -> M];	GO:0009620	response to fungus
																												MA_31315g0010	A	G	NSyn	[I -> M];	GO:0009695	jasmonic acid biosynthetic process
																												MA_31315g0010	A	G	NSyn	[I -> M];	GO:0009723	response to ethylene
																												MA_31315g0010	A	G	NSyn	[I -> M];	GO:0009733	response to auxin
																												MA_31315g0010	A	G	NSyn	[I -> M];	GO:0009738	abscisic acid-activated signaling pathway
																												MA_31315g0010	A	G	NSyn	[I -> M];	GO:0009753	response to jasmonic acid
																												MA_31315g0010	A	G	NSyn	[I -> M];	GO:0009835	fruit ripening
																												MA_31315g0010	A	G	NSyn	[I -> M];	GO:0042538	hyperosmotic salinity response
																												MA_31315g0010	A	G	NSyn	[I -> M];	GO:0048765	root hair cell differentiation
																												MA_31315g0010	A	G	NSyn	[I -> M];	GO:0055085	transmembrane transport
																												MA_31315g0010	A	G	NSyn	[I -> M];	GO:0009414	response to water deprivation
																											MA_45311:776	MA_45311g0010	C	A,G	Intron	NA	GO:0055114	oxidation-reduction process
																												MA_45311g0010	C	A,G	Intron	NA	GO:0080110	sporopollenin biosynthetic process
																											MA_59576:5360	MA_59576g0010	T	A	Intron	NA	GO:0019288	isopentenyl diphosphate biosynthetic process, methylerythritol 4-phosphate pathway
																												MA_59576g0010	T	A	Intron	NA	GO:0045036	protein targeting to chloroplast
																												MA_59576g0010	T	A	Intron	NA	GO:0006098	pentose-phosphate shunt
																											MA_87115:1140	MA_87115g0010	T	C	Intron	NA	GO:0009755	hormone-mediated signaling pathway
																												MA_87115g0010	T	C	Intron	NA	GO:0016558	protein import into peroxisome matrix
																												MA_87115g0010	T	C	Intron	NA	GO:0006635	fatty acid beta-oxidation
																											MA_879613:1505	MA_879613g0010	A	G	NSyn	[H -> R];	GO:0005975	carbohydrate metabolic process
																												MA_879613g0010	A	G	NSyn	[H -> R];	GO:0007020	microtubule nucleation
																												MA_879613g0010	A	G	NSyn	[H -> R];	GO:0007155	cell adhesion
																												MA_879613g0010	A	G	NSyn	[H -> R];	GO:0010048	vernalization response
																												MA_879613g0010	A	G	NSyn	[H -> R];	GO:0010090	trichome morphogenesis
																												MA_879613g0010	A	G	NSyn	[H -> R];	GO:0019344	cysteine biosynthetic process
																												MA_879613g0010	A	G	NSyn	[H -> R];	GO:0045010	actin nucleation
																												MA_879613g0010	A	G	NSyn	[H -> R];	GO:0048765	root hair cell differentiation
																												MA_879613g0010	A	G	NSyn	[H -> R];	GO:0071555	cell wall organization
																											MA_8816501:28	MA_8816501g0010	G	T	Intergenic	1203	GO:0006810	transport
																										uDuir	MA_10426923:37503	MA_10426923g0010	T	A	Intron	NA	GO:0006468	protein phosphorylation
																												MA_10426923g0010	T	A	Intron	NA	GO:0000226	microtubule cytoskeleton organization
																												MA_10426923g0010	T	A	Intron	NA	GO:0000911	cytokinesis by cell plate formation
																											MA_10432758:46288	MA_10432758g0010	A	G,C	Intron	NA	GO:0006412	translation
																											MA_10435152:32174	MA_10435152g0010	A	G	Intergenic	-24523	GO:0070646	protein modification by small protein removal
																												MA_10435152g0010	A	G	Intergenic	-24523	GO:0010467	gene expression
																												MA_10435152g0010	A	G	Intergenic	-24523	GO:0034645	cellular macromolecule biosynthetic process
																											MA_10436849:4195	MA_10436849g0010	C	A	Syn	NA	GO:0006281	DNA repair
																												MA_10436849g0010	C	A	Syn	NA	GO:0010224	response to UV-B
																											MA_114554:5440	MA_114554g0010	T	A	Intron	NA	GO:0006334	nucleosome assembly
																												MA_114554g0010	T	A	Intron	NA	GO:0006338	chromatin remodeling
																												MA_114554g0010	T	A	Intron	NA	GO:0008283	cell proliferation
																												MA_114554g0010	T	A	Intron	NA	GO:0009909	regulation of flower development
																												MA_114554g0010	T	A	Intron	NA	GO:0016048	detection of temperature stimulus
																												MA_114554g0010	T	A	Intron	NA	GO:0034968	histone lysine methylation
																												MA_114554g0010	T	A	Intron	NA	GO:0042742	defense response to bacterium
																												MA_114554g0010	T	A	Intron	NA	GO:0048449	floral organ formation
																												MA_114554g0010	T	A	Intron	NA	GO:0001510	RNA methylation
																											MA_20221:106332	MA_20221g0010	G	A	NSyn	[L -> M];	GO:0034645	cellular macromolecule biosynthetic process
																												MA_20221g0010	G	A	NSyn	[L -> M];	GO:0090304	nucleic acid metabolic process
																											MA_43243:10686	MA_43243g0010	T	C	Intergenic	-3167	GO:0000712	resolution of meiotic recombination intermediates
																												MA_43243g0010	T	C	Intergenic	-3167	GO:0000724	double-strand break repair via homologous recombination
																												MA_43243g0010	T	C	Intergenic	-3167	GO:0006296	nucleotide-excision repair, DNA incision, 5'-to lesion
																												MA_43243g0010	T	C	Intergenic	-3167	GO:0006979	response to oxidative stress
																												MA_43243g0010	T	C	Intergenic	-3167	GO:0009314	response to radiation
																												MA_43243g0010	T	C	Intergenic	-3167	GO:0000710	meiotic mismatch repair
																											MA_45311:776	MA_45311g0010	C	A,G	Intron	NA	GO:0055114	oxidation-reduction process
																												MA_45311g0010	C	A,G	Intron	NA	GO:0080110	sporopollenin biosynthetic process
																											MA_73742:18287	MA_73742g0020	G	C	Intron	NA	GO:0048554	positive regulation of metalloenzyme activity
																												MA_73742g0020	G	C	Intron	NA	GO:0006661	phosphatidylinositol biosynthetic process
																												MA_73742g0020	G	C	Intron	NA	GO:0006807	nitrogen compound metabolic process
																											MA_7799814:1810	MA_7799814g0010	A	T	Syn	NA	GO:0010091	trichome branching
																											MA_833797:2521	MA_833797g0010	G	T,A,C	Intron	NA	GO:0044262	cellular carbohydrate metabolic process
																												MA_833797g0010	G	T,A,C	Intron	NA	GO:0050790	regulation of catalytic activity
																												MA_833797g0010	G	T,A,C	Intron	NA	GO:0043170	macromolecule metabolic process
																												MA_833797g0010	G	T,A,C	Intron	NA	GO:0044249	cellular biosynthetic process
																											MA_98979:32640	MA_98979g0010	A	G	Intron	NA	GO:0019344	cysteine biosynthetic process
																												MA_98979g0010	A	G	Intron	NA	GO:0006546	glycine catabolic process
																												MA_98979g0010	A	G	Intron	NA	GO:0019563	glycerol catabolic process
																												MA_98979g0010	A	G	Intron	NA	GO:0006569	tryptophan catabolic process
																												MA_98979g0010	A	G	Intron	NA	GO:0032504	multicellular organism reproduction
																												MA_98979g0010	A	G	Intron	NA	GO:0006642	triglyceride mobilization
																												MA_98979g0010	A	G	Intron	NA	GO:0006816	calcium ion transport
																												MA_98979g0010	A	G	Intron	NA	GO:0007030	Golgi organization
																												MA_98979g0010	A	G	Intron	NA	GO:0032880	regulation of protein localization
																												MA_98979g0010	A	G	Intron	NA	GO:0009651	response to salt stress
																												MA_98979g0010	A	G	Intron	NA	GO:0046166	glyceraldehyde-3-phosphate biosynthetic process
																												MA_98979g0010	A	G	Intron	NA	GO:0009658	chloroplast organization
																												MA_98979g0010	A	G	Intron	NA	GO:0009684	indoleacetic acid biosynthetic process
																												MA_98979g0010	A	G	Intron	NA	GO:0080022	primary root development
																												MA_98979g0010	A	G	Intron	NA	GO:0019253	reductive pentose-phosphate cycle
																												MA_98979g0010	A	G	Intron	NA	GO:0019288	isopentenyl diphosphate biosynthetic process, methylerythritol 4-phosphate pathway
																										uPreca	MA_10165689:679	MA_10165689g0010	C	T	NSyn	[M -> I];	GO:0006730	one-carbon metabolic process
																												MA_10165689g0010	C	T	NSyn	[M -> I];	GO:0006816	calcium ion transport
																												MA_10165689g0010	C	T	NSyn	[M -> I];	GO:0006882	cellular zinc ion homeostasis
																												MA_10165689g0010	C	T	NSyn	[M -> I];	GO:0009555	pollen development
																												MA_10165689g0010	C	T	NSyn	[M -> I];	GO:0009624	response to nematode
																											MA_10266950:2750	MA_10266950g0010	A	T	Intron	NA	GO:0046686	response to cadmium ion
																												MA_10266950g0010	A	T	Intron	NA	GO:0010200	response to chitin
																												MA_10266950g0010	A	T	Intron	NA	GO:0016567	protein ubiquitination
																											MA_10426786:17661	MA_10426786g0010	T	A	Intron	NA	GO:0006970	response to osmotic stress
																												MA_10426786g0010	T	A	Intron	NA	GO:0009733	response to auxin
																												MA_10426786g0010	T	A	Intron	NA	GO:0045892	negative regulation of transcription, DNA-templated
																												MA_10426786g0010	T	A	Intron	NA	GO:0046686	response to cadmium ion
																												MA_10426786g0010	T	A	Intron	NA	GO:0055114	oxidation-reduction process
																											MA_10428947:25296	MA_10428947g0010	C	T	Intron	NA	GO:0009932	cell tip growth
																												MA_10428947g0010	C	T	Intron	NA	GO:0009969	xyloglucan biosynthetic process
																												MA_10428947g0010	C	T	Intron	NA	GO:0010411	xyloglucan metabolic process
																												MA_10428947g0010	C	T	Intron	NA	GO:0010817	regulation of hormone levels
																												MA_10428947g0010	C	T	Intron	NA	GO:0019761	glucosinolate biosynthetic process
																												MA_10428947g0010	C	T	Intron	NA	GO:0043481	anthocyanin accumulation in tissues in response to UV light
																												MA_10428947g0010	C	T	Intron	NA	GO:0048767	root hair elongation
																												MA_10428947g0010	C	T	Intron	NA	GO:0071555	cell wall organization
																												MA_10428947g0010	C	T	Intron	NA	GO:0009825	multidimensional cell growth
																											MA_10431686:2564	MA_10431686g0010	A	G	NSyn	[T -> A];	GO:0022402	cell cycle process
																												MA_10431686g0010	A	G	NSyn	[T -> A];	GO:0006281	DNA repair
																												MA_10431686g0010	A	G	NSyn	[T -> A];	GO:0007059	chromosome segregation
																											MA_10432877:1013	MA_10432877g0010	T	C	Intron	NA	GO:0009823	cytokinin catabolic process
																											MA_10433038:7928	MA_10433038g0020	C	T	NSyn	[V -> L];	GO:0009651	response to salt stress
																											MA_10435703:10063	MA_10435703g0010	G	T	Intergenic	168	GO:0010218	response to far red light
																												MA_10435703g0010	G	T	Intergenic	168	GO:0010264	myo-inositol hexakisphosphate biosynthetic process
																												MA_10435703g0010	G	T	Intergenic	168	GO:0015996	chlorophyll catabolic process
																												MA_10435703g0010	G	T	Intergenic	168	GO:0009637	response to blue light
																												MA_10435703g0010	G	T	Intergenic	168	GO:0009765	photosynthesis, light harvesting
																											MA_108756:4274	MA_108756g0010	C	G	Intergenic	148	GO:0043090	amino acid import
																												MA_108756g0010	C	G	Intergenic	148	GO:0006862	nucleotide transport
																												MA_108756g0010	C	G	Intergenic	148	GO:0043269	regulation of ion transport
																												MA_108756g0010	C	G	Intergenic	148	GO:0006888	ER to Golgi vesicle-mediated transport
																												MA_108756g0010	C	G	Intergenic	148	GO:0006944	membrane fusion
																												MA_108756g0010	C	G	Intergenic	148	GO:0009611	response to wounding
																												MA_108756g0010	C	G	Intergenic	148	GO:0009627	systemic acquired resistance
																												MA_108756g0010	C	G	Intergenic	148	GO:0010167	response to nitrate
																												MA_108756g0010	C	G	Intergenic	148	GO:0010363	regulation of plant-type hypersensitive response
																												MA_108756g0010	C	G	Intergenic	148	GO:0015696	ammonium transport
																												MA_108756g0010	C	G	Intergenic	148	GO:0015706	nitrate transport
																												MA_108756g0010	C	G	Intergenic	148	GO:0015802	basic amino acid transport
																												MA_108756g0010	C	G	Intergenic	148	GO:0034976	response to endoplasmic reticulum stress
																												MA_108756g0010	C	G	Intergenic	148	GO:0043069	negative regulation of programmed cell death
																												MA_108756g0010	C	G	Intergenic	148	GO:0006612	protein targeting to membrane
																											MA_11179:25906	MA_11179g0010	G	T	Intron	NA	GO:0006200	ATP catabolic process
																												MA_11179g0010	G	T	Intron	NA	GO:0006979	response to oxidative stress
																												MA_11179g0010	G	T	Intron	NA	GO:0015986	ATP synthesis coupled proton transport
																												MA_11179g0010	G	T	Intron	NA	GO:0015991	ATP hydrolysis coupled proton transport
																												MA_11179g0010	G	T	Intron	NA	GO:0046686	response to cadmium ion
																											MA_118377:11461	MA_118377g0010	G	T,C	Intron	NA	GO:0006413	translational initiation
																											MA_12188:21848	MA_12188g0010	T	G	Intron	NA	GO:0009628	response to abiotic stimulus
																												MA_12188g0010	T	G	Intron	NA	GO:0009737	response to abscisic acid
																												MA_12188g0010	T	G	Intron	NA	GO:0016558	protein import into peroxisome matrix
																												MA_12188g0010	T	G	Intron	NA	GO:0044267	cellular protein metabolic process
																												MA_12188g0010	T	G	Intron	NA	GO:0051716	cellular response to stimulus
																												MA_12188g0010	T	G	Intron	NA	GO:0006635	fatty acid beta-oxidation
																												MA_12188g0010	T	G	Intron	NA	GO:0006950	response to stress
																											MA_15175:935	MA_15175g0010	C	T	Intergenic	1528	GO:0006635	fatty acid beta-oxidation
																												MA_15175g0010	C	T	Intergenic	1528	GO:0016558	protein import into peroxisome matrix
																											MA_16845:2059	MA_16845g0010	G	T	Intron	NA	GO:0044237	cellular metabolic process
																												MA_16845g0010	G	T	Intron	NA	GO:0044238	primary metabolic process
																											MA_196209:10007	MA_196209g0010	T	G	Intergenic	-7624	GO:0019252	starch biosynthetic process
																												MA_196209g0010	T	G	Intergenic	-7624	GO:0043085	positive regulation of catalytic activity
																												MA_196209g0010	T	G	Intergenic	-7624	GO:0000023	maltose metabolic process
																											MA_20298:1049	MA_20298g0010	C	T	NSyn	[R -> L];	GO:0048283	indeterminate inflorescence morphogenesis
																												MA_20298g0010	C	T	NSyn	[R -> L];	GO:0080167	response to karrikin
																												MA_20298g0010	C	T	NSyn	[R -> L];	GO:0009620	response to fungus
																												MA_20298g0010	C	T	NSyn	[R -> L];	GO:0009640	photomorphogenesis
																												MA_20298g0010	C	T	NSyn	[R -> L];	GO:0009733	response to auxin
																												MA_20298g0010	C	T	NSyn	[R -> L];	GO:0009826	unidimensional cell growth
																												MA_20298g0010	C	T	NSyn	[R -> L];	GO:0009926	auxin polar transport
																												MA_20298g0010	C	T	NSyn	[R -> L];	GO:0010073	meristem maintenance
																												MA_20298g0010	C	T	NSyn	[R -> L];	GO:0010311	lateral root formation
																												MA_20298g0010	C	T	NSyn	[R -> L];	GO:0016036	cellular response to phosphate starvation
																											MA_215039:2190	MA_215039g0010	C	G,T	Intron	NA	GO:0009743	response to carbohydrate
																											MA_218308:1900	MA_218308g0010	T	G	Intergenic	667	GO:0009851	auxin biosynthetic process
																												MA_218308g0010	T	G	Intergenic	667	GO:0048608	reproductive structure development
																												MA_218308g0010	T	G	Intergenic	667	GO:0048827	phyllome development
																												MA_218308g0010	T	G	Intergenic	667	GO:0055114	oxidation-reduction process
																												MA_218308g0010	T	G	Intergenic	667	GO:2000026	regulation of multicellular organismal development
																												MA_218308g0010	T	G	Intergenic	667	GO:0009742	brassinosteroid mediated signaling pathway
																												MA_218308g0010	T	G	Intergenic	667	GO:0009791	post-embryonic development
																											MA_2789:39816	MA_2789g0010	C	T	Intron	NA	GO:0015802	basic amino acid transport
																												MA_2789g0010	C	T	Intron	NA	GO:0006606	protein import into nucleus
																												MA_2789g0010	C	T	Intron	NA	GO:0016558	protein import into peroxisome matrix
																												MA_2789g0010	C	T	Intron	NA	GO:0006612	protein targeting to membrane
																												MA_2789g0010	C	T	Intron	NA	GO:0043069	negative regulation of programmed cell death
																												MA_2789g0010	C	T	Intron	NA	GO:0006820	anion transport
																												MA_2789g0010	C	T	Intron	NA	GO:0006862	nucleotide transport
																												MA_2789g0010	C	T	Intron	NA	GO:0006869	lipid transport
																												MA_2789g0010	C	T	Intron	NA	GO:0006888	ER to Golgi vesicle-mediated transport
																												MA_2789g0010	C	T	Intron	NA	GO:0006891	intra-Golgi vesicle-mediated transport
																												MA_2789g0010	C	T	Intron	NA	GO:0043090	amino acid import
																												MA_2789g0010	C	T	Intron	NA	GO:0006944	membrane fusion
																												MA_2789g0010	C	T	Intron	NA	GO:0043269	regulation of ion transport
																												MA_2789g0010	C	T	Intron	NA	GO:0010351	lithium ion transport
																												MA_2789g0010	C	T	Intron	NA	GO:0010363	regulation of plant-type hypersensitive response
																												MA_2789g0010	C	T	Intron	NA	GO:0015696	ammonium transport
																											MA_281725:1166	MA_281725g0010	A	G	Intergenic	421	GO:0015996	chlorophyll catabolic process
																												MA_281725g0010	A	G	Intergenic	421	GO:0006457	protein folding
																												MA_281725g0010	A	G	Intergenic	421	GO:0006950	response to stress
																											MA_31315:18116	MA_31315g0010	A	G	NSyn	[I -> M];	GO:0009611	response to wounding
																												MA_31315g0010	A	G	NSyn	[I -> M];	GO:0009620	response to fungus
																												MA_31315g0010	A	G	NSyn	[I -> M];	GO:0009695	jasmonic acid biosynthetic process
																												MA_31315g0010	A	G	NSyn	[I -> M];	GO:0009723	response to ethylene
																												MA_31315g0010	A	G	NSyn	[I -> M];	GO:0009733	response to auxin
																												MA_31315g0010	A	G	NSyn	[I -> M];	GO:0009738	abscisic acid-activated signaling pathway
																												MA_31315g0010	A	G	NSyn	[I -> M];	GO:0009753	response to jasmonic acid
																												MA_31315g0010	A	G	NSyn	[I -> M];	GO:0009835	fruit ripening
																												MA_31315g0010	A	G	NSyn	[I -> M];	GO:0042538	hyperosmotic salinity response
																												MA_31315g0010	A	G	NSyn	[I -> M];	GO:0048765	root hair cell differentiation
																												MA_31315g0010	A	G	NSyn	[I -> M];	GO:0055085	transmembrane transport
																												MA_31315g0010	A	G	NSyn	[I -> M];	GO:0009414	response to water deprivation
																											MA_392344:3173	MA_392344g0010	G	A	Intron	NA	GO:0009835	fruit ripening
																											MA_55006:6654	MA_55006g0010	G	A	Intron	NA	GO:0009658	chloroplast organization
																												MA_55006g0010	G	A	Intron	NA	GO:0010264	myo-inositol hexakisphosphate biosynthetic process
																												MA_55006g0010	G	A	Intron	NA	GO:0045893	positive regulation of transcription, DNA-templated
																											MA_59576:4997	MA_59576g0010	G	A	Intron	NA	GO:0019288	isopentenyl diphosphate biosynthetic process, methylerythritol 4-phosphate pathway
																												MA_59576g0010	G	A	Intron	NA	GO:0045036	protein targeting to chloroplast
																												MA_59576g0010	G	A	Intron	NA	GO:0006098	pentose-phosphate shunt
																											MA_648:28477	MA_648g0010	A	G	Intergenic	-6205	GO:0006412	translation
																												MA_648g0010	A	G	Intergenic	-6205	GO:0006354	DNA-templated transcription, elongation
																											MA_7289:38564	MA_7289g0010	G	A,T	Intergenic	-28950	GO:0006355	regulation of transcription, DNA-templated
																												MA_7289g0010	G	A,T	Intergenic	-28950	GO:0006612	protein targeting to membrane
																												MA_7289g0010	G	A,T	Intergenic	-28950	GO:0009736	cytokinin-activated signaling pathway
																												MA_7289g0010	G	A,T	Intergenic	-28950	GO:0009793	embryo development ending in seed dormancy
																												MA_7289g0010	G	A,T	Intergenic	-28950	GO:0009963	positive regulation of flavonoid biosynthetic process
																												MA_7289g0010	G	A,T	Intergenic	-28950	GO:0010161	red light signaling pathway
																												MA_7289g0010	G	A,T	Intergenic	-28950	GO:0010363	regulation of plant-type hypersensitive response
																												MA_7289g0010	G	A,T	Intergenic	-28950	GO:0042752	regulation of circadian rhythm
																												MA_7289g0010	G	A,T	Intergenic	-28950	GO:0046777	protein autophosphorylation
																												MA_7289g0010	G	A,T	Intergenic	-28950	GO:0000160	phosphorelay signal transduction system
																											MA_87115:10906	MA_87115g0020	C	T	Intron	NA	GO:0009755	hormone-mediated signaling pathway
																												MA_87115g0020	C	T	Intron	NA	GO:0016558	protein import into peroxisome matrix
																												MA_87115g0020	C	T	Intron	NA	GO:0006635	fatty acid beta-oxidation
																											MA_879613:1505	MA_879613g0010	A	G	NSyn	[H -> R];	GO:0005975	carbohydrate metabolic process
																												MA_879613g0010	A	G	NSyn	[H -> R];	GO:0007020	microtubule nucleation
																												MA_879613g0010	A	G	NSyn	[H -> R];	GO:0007155	cell adhesion
																												MA_879613g0010	A	G	NSyn	[H -> R];	GO:0010048	vernalization response
																												MA_879613g0010	A	G	NSyn	[H -> R];	GO:0010090	trichome morphogenesis
																												MA_879613g0010	A	G	NSyn	[H -> R];	GO:0019344	cysteine biosynthetic process
																												MA_879613g0010	A	G	NSyn	[H -> R];	GO:0045010	actin nucleation
																												MA_879613g0010	A	G	NSyn	[H -> R];	GO:0048765	root hair cell differentiation
																												MA_879613g0010	A	G	NSyn	[H -> R];	GO:0071555	cell wall organization
																											MA_8816501:149	MA_8816501g0010	C	G	Intergenic	1082	GO:0006810	transport
																											MA_9125:34716	MA_9125g0010	A	G	Intron	NA	GO:0010078	maintenance of root meristem identity
																												MA_9125g0010	A	G	Intron	NA	GO:0010468	regulation of gene expression
																												MA_9125g0010	A	G	Intron	NA	GO:0010492	maintenance of shoot apical meristem identity
																												MA_9125g0010	A	G	Intron	NA	GO:0031347	regulation of defense response
																												MA_9125g0010	A	G	Intron	NA	GO:0046740	transport of virus in host, cell to cell
																												MA_9125g0010	A	G	Intron	NA	GO:0080022	primary root development
																												MA_9125g0010	A	G	Intron	NA	GO:0010071	root meristem specification
																											MA_9408507:2723	MA_9408507g0010	A	G	NSyn	[I -> M];	GO:0051555	flavonol biosynthetic process
																												MA_9408507g0010	A	G	NSyn	[I -> M];	GO:0055114	oxidation-reduction process
																											MA_95456:7393	MA_95456g0010	G	A	Intron	NA	GO:0009631	cold acclimation
																												MA_95456g0010	G	A	Intron	NA	GO:0009651	response to salt stress
																												MA_95456g0010	G	A	Intron	NA	GO:0009737	response to abscisic acid
																												MA_95456g0010	G	A	Intron	NA	GO:0042631	cellular response to water deprivation
																												MA_95456g0010	G	A	Intron	NA	GO:0009269	response to desiccation
																										uTempa	MA_10165689:679	MA_10165689g0010	C	T	NSyn	[M -> I];	GO:0006730	one-carbon metabolic process
																												MA_10165689g0010	C	T	NSyn	[M -> I];	GO:0006816	calcium ion transport
																												MA_10165689g0010	C	T	NSyn	[M -> I];	GO:0006882	cellular zinc ion homeostasis
																												MA_10165689g0010	C	T	NSyn	[M -> I];	GO:0009555	pollen development
																												MA_10165689g0010	C	T	NSyn	[M -> I];	GO:0009624	response to nematode
																											MA_10429138:10368	MA_10429138g0010	G	T	Intron	NA	GO:0006094	gluconeogenesis
																												MA_10429138g0010	G	T	Intron	NA	GO:0007010	cytoskeleton organization
																												MA_10429138g0010	G	T	Intron	NA	GO:0010498	proteasomal protein catabolic process
																												MA_10429138g0010	G	T	Intron	NA	GO:0032508	DNA duplex unwinding
																											MA_10431583:27921	MA_10431583g0020	A	G	Intron	NA	GO:0009735	response to cytokinin
																												MA_10431583g0020	A	G	Intron	NA	GO:0010289	homogalacturonan biosynthetic process
																												MA_10431583g0020	A	G	Intron	NA	GO:0048364	root development
																												MA_10431583g0020	A	G	Intron	NA	GO:0048367	shoot system development
																											MA_10435292:8843	MA_10435292g0010	G	A	Intron	NA	GO:0006511	ubiquitin-dependent protein catabolic process
																											MA_10436551:35073	MA_10436551g0010	T	C	Intron	NA	GO:0006629	lipid metabolic process
																											MA_10436831:27064	MA_10436831g0010	G	T	Intron	NA	GO:0010027	thylakoid membrane organization
																												MA_10436831g0010	G	T	Intron	NA	GO:0010207	photosystem II assembly
																												MA_10436831g0010	G	T	Intron	NA	GO:0035304	regulation of protein dephosphorylation
																												MA_10436831g0010	G	T	Intron	NA	GO:0042793	transcription from plastid promoter
																												MA_10436831g0010	G	T	Intron	NA	GO:0045893	positive regulation of transcription, DNA-templated
																												MA_10436831g0010	G	T	Intron	NA	GO:0006364	rRNA processing
																												MA_10436831g0010	G	T	Intron	NA	GO:0009902	chloroplast relocation
																											MA_52319:13282	MA_52319g0030	G	A	NSyn	[P -> H];	GO:0006278	RNA-dependent DNA replication
																												MA_52319g0030	G	A	NSyn	[P -> H];	GO:0006397	mRNA processing
																												MA_52319g0030	G	A	NSyn	[P -> H];	GO:0008380	RNA splicing
																											MA_817741:2701	MA_817741g0010	T	C	Intergenic	-1603	GO:0006264	mitochondrial DNA replication
																												MA_817741g0010	T	C	Intergenic	-1603	GO:0006302	double-strand break repair
																												MA_817741g0010	T	C	Intergenic	-1603	GO:0033259	plastid DNA replication
																											MA_8318995:4679	MA_8318995g0010	C	T	Intron	NA	GO:0006855	drug transmembrane transport
																										uTempdry	MA_10426083:5391	MA_10426083g0010	A	G	Intron	NA	GO:0010388	cullin deneddylation
																												MA_10426083g0010	A	G	Intron	NA	GO:0006096	glycolytic process
																												MA_10426083g0010	A	G	Intron	NA	GO:0043161	proteasome-mediated ubiquitin-dependent protein catabolic process
																												MA_10426083g0010	A	G	Intron	NA	GO:0006499	N-terminal protein myristoylation
																												MA_10426083g0010	A	G	Intron	NA	GO:0046686	response to cadmium ion
																												MA_10426083g0010	A	G	Intron	NA	GO:0006623	protein targeting to vacuole
																												MA_10426083g0010	A	G	Intron	NA	GO:0006635	fatty acid beta-oxidation
																												MA_10426083g0010	A	G	Intron	NA	GO:0006833	water transport
																												MA_10426083g0010	A	G	Intron	NA	GO:0006972	hyperosmotic response
																												MA_10426083g0010	A	G	Intron	NA	GO:0007030	Golgi organization
																												MA_10426083g0010	A	G	Intron	NA	GO:0051788	response to misfolded protein
																												MA_10426083g0010	A	G	Intron	NA	GO:0080129	proteasome core complex assembly
																												MA_10426083g0010	A	G	Intron	NA	GO:0009266	response to temperature stimulus
																												MA_10426083g0010	A	G	Intron	NA	GO:0009407	toxin catabolic process
																												MA_10426083g0010	A	G	Intron	NA	GO:0009640	photomorphogenesis
																												MA_10426083g0010	A	G	Intron	NA	GO:0000085	mitotic G2 phase
																												MA_10426083g0010	A	G	Intron	NA	GO:0009651	response to salt stress
																												MA_10426083g0010	A	G	Intron	NA	GO:0009853	photorespiration
																											MA_10426343:26689	MA_10426343g0020	G	A	Intron	NA	GO:0007018	microtubule-based movement
																											MA_10428009:340	MA_10428009g0010	A	G	NSyn	[S -> G];	GO:0009560	embryo sac egg cell differentiation
																											MA_10432059:10428	MA_10432059g0010	T	G,A	Intron	NA	GO:0019243	methylglyoxal catabolic process to D-lactate
																												MA_10432059g0010	T	G,A	Intron	NA	GO:0019375	galactolipid biosynthetic process
																												MA_10432059g0010	T	G,A	Intron	NA	GO:0042631	cellular response to water deprivation
																												MA_10432059g0010	T	G,A	Intron	NA	GO:0015824	proline transport
																												MA_10432059g0010	T	G,A	Intron	NA	GO:0016036	cellular response to phosphate starvation
																											MA_10436883:21333	MA_10436883g0010	A	G	Intron	NA	GO:0006810	transport
																												MA_10436883g0010	A	G	Intron	NA	GO:0009987	cellular process
																											MA_126148:10849	MA_126148g0010	C	A	Intron	NA	GO:0016310	phosphorylation
																												MA_126148g0010	C	A	Intron	NA	GO:0050832	defense response to fungus
																												MA_126148g0010	C	A	Intron	NA	GO:0002213	defense response to insect
																											MA_2789:40640	MA_2789g0010	T	C	Intron	NA	GO:0015802	basic amino acid transport
																												MA_2789g0010	T	C	Intron	NA	GO:0006606	protein import into nucleus
																												MA_2789g0010	T	C	Intron	NA	GO:0016558	protein import into peroxisome matrix
																												MA_2789g0010	T	C	Intron	NA	GO:0006612	protein targeting to membrane
																												MA_2789g0010	T	C	Intron	NA	GO:0043069	negative regulation of programmed cell death
																												MA_2789g0010	T	C	Intron	NA	GO:0006820	anion transport
																												MA_2789g0010	T	C	Intron	NA	GO:0006862	nucleotide transport
																												MA_2789g0010	T	C	Intron	NA	GO:0006869	lipid transport
																												MA_2789g0010	T	C	Intron	NA	GO:0006888	ER to Golgi vesicle-mediated transport
																												MA_2789g0010	T	C	Intron	NA	GO:0006891	intra-Golgi vesicle-mediated transport
																												MA_2789g0010	T	C	Intron	NA	GO:0043090	amino acid import
																												MA_2789g0010	T	C	Intron	NA	GO:0006944	membrane fusion
																												MA_2789g0010	T	C	Intron	NA	GO:0043269	regulation of ion transport
																												MA_2789g0010	T	C	Intron	NA	GO:0010351	lithium ion transport
																												MA_2789g0010	T	C	Intron	NA	GO:0010363	regulation of plant-type hypersensitive response
																												MA_2789g0010	T	C	Intron	NA	GO:0015696	ammonium transport
																											MA_30905:9913	MA_30905g0010	C	T	Intron	NA	GO:0006351	transcription, DNA-templated
																												MA_30905g0010	C	T	Intron	NA	GO:0009744	response to sucrose
																												MA_30905g0010	C	T	Intron	NA	GO:0019432	triglyceride biosynthetic process
																												MA_30905g0010	C	T	Intron	NA	GO:0006110	regulation of glycolytic process
																										uTempmax	MA_10165689:679	MA_10165689g0010	C	T	NSyn	[M -> I];	GO:0006730	one-carbon metabolic process
																												MA_10165689g0010	C	T	NSyn	[M -> I];	GO:0006816	calcium ion transport
																												MA_10165689g0010	C	T	NSyn	[M -> I];	GO:0006882	cellular zinc ion homeostasis
																												MA_10165689g0010	C	T	NSyn	[M -> I];	GO:0009555	pollen development
																												MA_10165689g0010	C	T	NSyn	[M -> I];	GO:0009624	response to nematode
																											MA_10429286:2968	MA_10429286g0010	T	C	Intron	NA	GO:0006281	DNA repair
																											MA_10435703:10305	MA_10435703g0010	T	C	NSyn	[T -> P];	GO:0010218	response to far red light
																												MA_10435703g0010	T	C	NSyn	[T -> P];	GO:0010264	myo-inositol hexakisphosphate biosynthetic process
																												MA_10435703g0010	T	C	NSyn	[T -> P];	GO:0015996	chlorophyll catabolic process
																												MA_10435703g0010	T	C	NSyn	[T -> P];	GO:0009637	response to blue light
																												MA_10435703g0010	T	C	NSyn	[T -> P];	GO:0009765	photosynthesis, light harvesting
																											MA_136157:15751	MA_136157g0010	C	T	Intron	NA	GO:0009630	gravitropism
																												MA_136157g0010	C	T	Intron	NA	GO:0009887	organ morphogenesis
																												MA_136157g0010	C	T	Intron	NA	GO:0009888	tissue development
																												MA_136157g0010	C	T	Intron	NA	GO:0010413	glucuronoxylan metabolic process
																												MA_136157g0010	C	T	Intron	NA	GO:0010638	positive regulation of organelle organization
																												MA_136157g0010	C	T	Intron	NA	GO:0033044	regulation of chromosome organization
																												MA_136157g0010	C	T	Intron	NA	GO:0045492	xylan biosynthetic process
																												MA_136157g0010	C	T	Intron	NA	GO:0000956	nuclear-transcribed mRNA catabolic process
																											MA_18320:16255	MA_18320g0020	C	G	Intron	NA	GO:0006397	mRNA processing
																												MA_18320g0020	C	G	Intron	NA	GO:0009630	gravitropism
																												MA_18320g0020	C	G	Intron	NA	GO:0022402	cell cycle process
																												MA_18320g0020	C	G	Intron	NA	GO:0031123	RNA 3'-end processing
																												MA_18320g0020	C	G	Intron	NA	GO:0045892	negative regulation of transcription, DNA-templated
																											MA_20298:1049	MA_20298g0010	C	T	NSyn	[R -> L];	GO:0048283	indeterminate inflorescence morphogenesis
																												MA_20298g0010	C	T	NSyn	[R -> L];	GO:0080167	response to karrikin
																												MA_20298g0010	C	T	NSyn	[R -> L];	GO:0009620	response to fungus
																												MA_20298g0010	C	T	NSyn	[R -> L];	GO:0009640	photomorphogenesis
																												MA_20298g0010	C	T	NSyn	[R -> L];	GO:0009733	response to auxin
																												MA_20298g0010	C	T	NSyn	[R -> L];	GO:0009826	unidimensional cell growth
																												MA_20298g0010	C	T	NSyn	[R -> L];	GO:0009926	auxin polar transport
																												MA_20298g0010	C	T	NSyn	[R -> L];	GO:0010073	meristem maintenance
																												MA_20298g0010	C	T	NSyn	[R -> L];	GO:0010311	lateral root formation
																												MA_20298g0010	C	T	NSyn	[R -> L];	GO:0016036	cellular response to phosphate starvation
																											MA_5232:7268	MA_5232g0010	G	A	Intron	NA	GO:0006096	glycolytic process
																												MA_5232g0010	G	A	Intron	NA	GO:0007010	cytoskeleton organization
																												MA_5232g0010	G	A	Intron	NA	GO:0009651	response to salt stress
																												MA_5232g0010	G	A	Intron	NA	GO:0009853	photorespiration
																												MA_5232g0010	G	A	Intron	NA	GO:0043161	proteasome-mediated ubiquitin-dependent protein catabolic process
																												MA_5232g0010	G	A	Intron	NA	GO:0046686	response to cadmium ion
																												MA_5232g0010	G	A	Intron	NA	GO:0051604	protein maturation
																												MA_5232g0010	G	A	Intron	NA	GO:0051788	response to misfolded protein
																												MA_5232g0010	G	A	Intron	NA	GO:0080129	proteasome core complex assembly
																												MA_5232g0010	G	A	Intron	NA	GO:0006094	gluconeogenesis
																											MA_66348:8928	MA_66348g0010	A	T	Intron	NA	GO:0008152	metabolic process
																											MA_817741:2701	MA_817741g0010	T	C	Intergenic	-1603	GO:0006264	mitochondrial DNA replication
																												MA_817741g0010	T	C	Intergenic	-1603	GO:0006302	double-strand break repair
																												MA_817741g0010	T	C	Intergenic	-1603	GO:0033259	plastid DNA replication
																											MA_8318995:4679	MA_8318995g0010	C	T	Intron	NA	GO:0006855	drug transmembrane transport
																											MA_87055:4192	MA_87055g0010	A	C	Intron	NA	GO:0006412	translation
																												MA_87055g0010	A	C	Intron	NA	GO:0009664	plant-type cell wall organization
																												MA_87055g0010	A	C	Intron	NA	GO:0042254	ribosome biogenesis
																												MA_87055g0010	A	C	Intron	NA	GO:0042545	cell wall modification
																												MA_87055g0010	A	C	Intron	NA	GO:0001510	RNA methylation
																										uTempmin	MA_10428009:429	MA_10428009g0010	C	T	Intron	NA	GO:0009560	embryo sac egg cell differentiation
																											MA_10436883:59311	MA_10436883g0010	T	A	Intron	NA	GO:0006810	transport
																												MA_10436883g0010	T	A	Intron	NA	GO:0009987	cellular process
																											MA_13210:4860	MA_13210g0010	T	C	Intron	NA	GO:0006412	translation
																											MA_564044:3558	MA_564044g0010	T	C	Syn	NA	GO:0010150	leaf senescence
																												MA_564044g0010	T	C	Syn	NA	GO:0051607	defense response to virus
																												MA_564044g0010	T	C	Syn	NA	GO:0007165	signal transduction
																												MA_564044g0010	T	C	Syn	NA	GO:0010033	response to organic substance
																											MA_74881:4467	MA_74881g0010	C	T	Syn	NA	GO:0080156	mitochondrial mRNA modification
																											MA_93292:14771	MA_93292g0010	A	T	Syn	NA	GO:0010162	seed dormancy process
																												MA_93292g0010	A	T	Syn	NA	GO:0006097	glyoxylate cycle
																												MA_93292g0010	A	T	Syn	NA	GO:0006099	tricarboxylic acid cycle
																										uTempwet	MA_10165689:679	MA_10165689g0010	C	T	NSyn	[M -> I];	GO:0006730	one-carbon metabolic process
																												MA_10165689g0010	C	T	NSyn	[M -> I];	GO:0006816	calcium ion transport
																												MA_10165689g0010	C	T	NSyn	[M -> I];	GO:0006882	cellular zinc ion homeostasis
																												MA_10165689g0010	C	T	NSyn	[M -> I];	GO:0009555	pollen development
																												MA_10165689g0010	C	T	NSyn	[M -> I];	GO:0009624	response to nematode
																											MA_10426343:26105	MA_10426343g0020	C	T	Intron	NA	GO:0007018	microtubule-based movement
																											MA_10427190:3352	MA_10427190g0010	T	C	Intron	NA	GO:0006944	membrane fusion
																												MA_10427190g0010	T	C	Intron	NA	GO:0016192	vesicle-mediated transport
																												MA_10427190g0010	T	C	Intron	NA	GO:0006886	intracellular protein transport
																											MA_10430139:5007	MA_10430139g0010	G	C	Intron	NA	GO:0034599	cellular response to oxidative stress
																												MA_10430139g0010	G	C	Intron	NA	GO:0055114	oxidation-reduction process
																												MA_10430139g0010	G	C	Intron	NA	GO:0080167	response to karrikin
																												MA_10430139g0010	G	C	Intron	NA	GO:0019538	protein metabolic process
																											MA_10431006:19841	MA_10431006g0010	C	G	Syn	NA	GO:0055114	oxidation-reduction process
																												MA_10431006g0010	C	G	Syn	NA	GO:0046686	response to cadmium ion
																											MA_10436112:62355	MA_10436112g0020	C	T	Intron	NA	GO:0009060	aerobic respiration
																												MA_10436112g0020	C	T	Intron	NA	GO:0006123	mitochondrial electron transport, cytochrome c to oxygen
																											MA_10436883:59259	MA_10436883g0010	T	A	Intron	NA	GO:0006810	transport
																												MA_10436883g0010	T	A	Intron	NA	GO:0009987	cellular process
																											MA_122748:11805	MA_122748g0010	T	C	NSyn	[L -> P];	GO:0048653	anther development
																											MA_18320:16255	MA_18320g0020	C	G	Intron	NA	GO:0006397	mRNA processing
																												MA_18320g0020	C	G	Intron	NA	GO:0009630	gravitropism
																												MA_18320g0020	C	G	Intron	NA	GO:0022402	cell cycle process
																												MA_18320g0020	C	G	Intron	NA	GO:0031123	RNA 3'-end processing
																												MA_18320g0020	C	G	Intron	NA	GO:0045892	negative regulation of transcription, DNA-templated
																											MA_66348:8928	MA_66348g0010	A	T	Intron	NA	GO:0008152	metabolic process
																											MA_96130:5355	MA_96130g0010	G	A	Syn	NA	GO:0009741	response to brassinosteroid
																												MA_96130g0010	G	A	Syn	NA	GO:0005975	carbohydrate metabolic process
																												MA_96130g0010	G	A	Syn	NA	GO:0006661	phosphatidylinositol biosynthetic process
